# Supplementary material for: Comparative analysis of differentially abundant proteins between high and low intramuscular fat content groups in donkeys
Source: Front Vet Sci. 2022 Jul 27;9:951168. doi: 10.3389/fvets.2022.951168 (PMC9364086; doi:10.3389/fvets.2022.951168)
Supplement: Supplementary file 1 [file Data_Sheet_1.ZIP]

Archive with 11 entries (10 files):
- Supplementary/
- __MACOSX/._Supplementary
- Supplementary/Table S1 Detailed information of identified proteins.xlsx
- __MACOSX/Supplementary/._Table S1 Detailed information of identified proteins.xlsx
- Supplementary/._Table S1 Detailed information of identified proteins.xlsx
- Supplementary/Table S3 GO enrichment analysis of DAPs.xlsx
- __MACOSX/Supplementary/._Table S3 GO enrichment analysis of DAPs.xlsx
- Supplementary/._Table S3 GO enrichment analysis of DAPs.xlsx
- Supplementary/Table S2 Information on differentially abundant proteins.xlsx
- __MACOSX/Supplementary/._Table S2 Information on differentially abundant proteins.xlsx
- Supplementary/._Table S2 Information on differentially abundant proteins.xlsx
