# Supplementary material for: Comparative analysis of differentially abundant proteins between high and low intramuscular fat content groups in donkeys
Source: Front Vet Sci. 2022 Jul 27;9:951168. doi: 10.3389/fvets.2022.951168 (PMC9364086; doi:10.3389/fvets.2022.951168)
Supplement: Supplementary file 1 [file Data_Sheet_1.ZIP › Supplementary/Table S1 Detailed information of identified proteins.xlsx]

## Sheet: Sheet1
Accession	Protein Name	Gene Name	Function	Description	Coverage	Unique Peptides	Peptides	AAs	MW [kDa]	calc. pI	H-1	H-2	H-3	L-1	L-2	L-3	Identified or Quantified（Quantified: Proteins have intensities in more than half of the biological repeats in at least one group）
A0A5F5PKC5	Uncharacterized protein	TTN		Uncharacterized protein OS=Equus caballus OX=9796 GN=TTN PE=3 SV=1 - [A0A5F5PKC5_HORSE]	63.28	360	1843	34288	3806.51	6.22705	0.8853	1.03485	1.05034	0.966836	0.995719	1.105	Quantified
A0A5F5PUD0	Uncharacterized protein	TTN		Uncharacterized protein OS=Equus caballus OX=9796 GN=TTN PE=3 SV=1 - [A0A5F5PUD0_HORSE]	64.47	1	1482	27059	3006.25	6.65381	1.04403	0.95105	1.00078	0.90624	1.14413	0.947811	Quantified
Q8MJV0	Myosin-1	MYH1	FUNCTION: Muscle contraction. {ECO:0000250}.	Myosin-1 OS=Equus caballus OX=9796 GN=MYH1 PE=2 SV=1 - [MYH1_HORSE]	74.46	26	228	1938	222.802	5.75732	0.860626	1.02161	1.12087	0.970376	0.921195	1.15845	Quantified
Q8MJV1	Myosin-2	MYH2	FUNCTION: Muscle contraction. Required for cytoskeleton organization (By similarity). {ECO:0000250}.	Myosin-2 OS=Equus caballus OX=9796 GN=MYH2 PE=2 SV=1 - [MYH2_HORSE]	72.53	0	224	1937	222.61	5.79541							Identified
F6QLB5	Myosin-2	MYH2		Myosin-2 OS=Equus caballus OX=9796 GN=MYH2 PE=3 SV=2 - [F6QLB5_HORSE]	72.62	1	225	1936	222.451	5.85889							Identified
F7CZ92	Actin alpha 1, skeletal muscle	ACTA1		Actin alpha 1, skeletal muscle OS=Equus caballus OX=9796 GN=ACTA1 PE=2 SV=1 - [F7CZ92_HORSE]	76.13	3	28	377	42.0239	5.38916	0.887971	0.975426	1.04337	0.967428	1.00779	1.17081	Quantified
F6UP52	Myosin heavy chain 8	MYH8		Myosin heavy chain 8 OS=Equus caballus OX=9796 GN=MYH8 PE=3 SV=2 - [F6UP52_HORSE]	56.01	10	168	1937	222.751	5.77002	0.686754	0.752893	0.759336	0.672406	0.912743	2.21017	Quantified
A0A3Q2H049	Actin alpha 2, smooth muscle	ACTA2		Actin alpha 2, smooth muscle OS=Equus caballus OX=9796 GN=ACTA2 PE=3 SV=1 - [A0A3Q2H049_HORSE]	71.47	3	27	375	41.7488	5.70654	0.876588	0.959298	1.1139	0.978497	0.964797	1.12335	Quantified
F6YJN7	Myosin-7	MYH7		Myosin-7 OS=Equus caballus OX=9796 GN=MYH7 PE=3 SV=2 - [F6YJN7_HORSE]	70.03	68	193	1935	223.023	5.75732	0.898663	1.04138	0.879169	0.962025	0.961016	1.27537	Quantified
A0A3Q2H0I7	Myosin heavy chain 4	MYH4		Myosin heavy chain 4 OS=Equus caballus OX=9796 GN=MYH4 PE=3 SV=1 - [A0A3Q2H0I7_HORSE]	48.84	10	134	1898	217.684	5.92236	1.16203	0.951066	0.919816	0.811513	1.06599	1.03535	Quantified
F6U1P4	Nebulin	NEB		Nebulin OS=Equus caballus OX=9796 GN=NEB PE=4 SV=3 - [F6U1P4_HORSE]	74.56	325	519	7930	918.376	9.0708	0.87325	0.986603	1.07547	0.982056	0.985057	1.13175	Quantified
F6Q903	Myosin-7	MYH7		Myosin-7 OS=Equus caballus OX=9796 GN=MYH7 PE=3 SV=3 - [F6Q903_HORSE]	46.59	7	132	1964	226.753	5.71924	1.22116	1.0339	0.935973	0.901014	1.00084	0.986365	Quantified
A0A3Q2KTQ9	Actin, cytoplasmic 1	ACTB		Actin, cytoplasmic 1 OS=Equus caballus OX=9796 GN=ACTB PE=3 SV=2 - [A0A3Q2KTQ9_HORSE]	74.13	2	25	375	41.6618	5.47803	1.23591	1.31441	1.00416	0.907702	0.885091	0.766128	Quantified
F7AAK7	Actin gamma 1	ACTG1		Actin gamma 1 OS=Equus caballus OX=9796 GN=ACTG1 PE=3 SV=1 - [F7AAK7_HORSE]	66.67	1	24	375	41.7658	5.47803	1.12627	1.08992	0.960398	0.928856	0.953246	0.949308	Quantified
F6SUC3	Myosin heavy chain 3	MYH3		Myosin heavy chain 3 OS=Equus caballus OX=9796 GN=MYH3 PE=3 SV=2 - [F6SUC3_HORSE]	30.52	12	92	1917	221.207	5.92236	1.01803	0.922468	0.958105	0.973099	0.99876	1.11211	Quantified
F7BR99	Creatine kinase	CKM		Creatine kinase OS=Equus caballus OX=9796 GN=CKM PE=3 SV=1 - [F7BR99_HORSE]	75.33	26	32	381	43.1419	7.28369	0.954461	0.918478	1.01999	1.08614	0.969623	1.0841	Quantified
A0A5F5PN18	Uncharacterized protein	TTN		Uncharacterized protein OS=Equus caballus OX=9796 GN=TTN PE=4 SV=1 - [A0A5F5PN18_HORSE]	45.32	28	225	5602	630.753	5.69385	0.989238	1.02477	0.976859	0.983599	1.02077	1.02334	Quantified
F6YV40	Glyceraldehyde-3-phosphate dehydrogenase	GAPDH		Glyceraldehyde-3-phosphate dehydrogenase OS=Equus caballus OX=9796 GN=GAPDH PE=3 SV=1 - [F6YV40_HORSE]	81.68	8	23	333	35.8012	8.1333	0.910385	0.963435	1.10126	1.0109	0.956838	1.09008	Quantified
A0A3Q2GTU4	Fructose-bisphosphate aldolase	ALDOA		Fructose-bisphosphate aldolase OS=Equus caballus OX=9796 GN=ALDOA PE=3 SV=2 - [A0A3Q2GTU4_HORSE]	76.47	26	34	408	44.1545	7.31299	0.949594	0.936689	1.03362	1.01278	0.999405	1.09418	Quantified
A0A5F5PLL8	Myosin heavy chain 13	MYH13		Myosin heavy chain 13 OS=Equus caballus OX=9796 GN=MYH13 PE=3 SV=1 - [A0A5F5PLL8_HORSE]	26.26	10	67	1938	223.378	5.69385	1.13564	0.922072	0.94084	0.914956	1.16106	0.949845	Quantified
A0A3Q2GWR7	Uncharacterized protein			Uncharacterized protein OS=Equus caballus OX=9796 PE=3 SV=1 - [A0A3Q2GWR7_HORSE]	31.37	2	13	357	39.5417	6.45557	0.984591	1.0334	0.986081	0.930968	0.996759	1.12484	Quantified
F6VUT1	Nebulin	NEB		Nebulin OS=Equus caballus OX=9796 GN=NEB PE=4 SV=3 - [F6VUT1_HORSE]	72.96	8	199	2755	320.595	9.21729	0.874856	0.996285	1.05273	0.962191	0.985652	1.17948	Quantified
P68083	Myoglobin	MB	FUNCTION: Serves as a reserve supply of oxygen and facilitates the movement of oxygen within muscles.	Myoglobin OS=Equus burchelli OX=9790 GN=MB PE=1 SV=2 - [MYG_EQUBU]	88.31	14	14	154	17.072	7.81104	0.936639	1.08605	0.891953	1.03068	1.04132	1.04544	Quantified
F7C959	2-phospho-D-glycerate hydro-lyase	ENO3		2-phospho-D-glycerate hydro-lyase OS=Equus caballus OX=9796 GN=ENO3 PE=2 SV=1 - [F7C959_HORSE]	68.2	24	33	434	47.0234	7.95752	0.941351	0.94628	1.04046	1.01855	0.983895	1.09732	Quantified
F6ZWZ3	Filamin C	FLNC		Filamin C OS=Equus caballus OX=9796 GN=FLNC PE=3 SV=2 - [F6ZWZ3_HORSE]	67.92	130	148	2896	308.68	6.62451	1.03417	0.983871	0.9839	0.946684	1.00955	1.06093	Quantified
F6R1M6	Actinin alpha 2	ACTN2		Actinin alpha 2 OS=Equus caballus OX=9796 GN=ACTN2 PE=3 SV=3 - [F6R1M6_HORSE]	76.96	45	65	894	103.76	5.45264	0.950708	0.978497	0.960361	0.957808	1.03298	1.12888	Quantified
A0A2Z6FJW2	Glyceraldehyde-3-phosphate dehydrogenase (Fragment)	GAPDH		Glyceraldehyde-3-phosphate dehydrogenase (Fragment) OS=Equus burchellii quagga OX=89252 GN=GAPDH PE=2 SV=1 - [A0A2Z6FJW2_EQUBU]	87.5	1	15	208	22.1904	8.39697	0.936651	1.01701	1.13417	1.00042	0.896192	1.07669	Quantified
B9A9U9	Alpha-1,4 glucan phosphorylase	PYGM	FUNCTION: Phosphorylase is an important allosteric enzyme in carbohydrate metabolism. Enzymes from different sources differ in their regulatory mechanisms and in their natural substrates. However, all known phosphorylases share catalytic and structural properties. {ECO:0000256|RuleBase:RU000587}.	Alpha-1,4 glucan phosphorylase OS=Equus caballus OX=9796 GN=PYGM PE=2 SV=1 - [B9A9U9_HORSE]	66.98	52	65	842	97.3058	7.04932	0.875122	0.985436	1.09841	0.997952	0.984947	1.09215	Quantified
F7AX54	Myosin light chain 1	MYL1		Myosin light chain 1 OS=Equus caballus OX=9796 GN=MYL1 PE=4 SV=2 - [F7AX54_HORSE]	90.72	1	19	194	21.1387	5.10986	0.78462	1.04069	1.1665	0.970826	0.90479	1.13652	Quantified
F6ZGD1	Myosin light chain 1	MYL1		Myosin light chain 1 OS=Equus caballus OX=9796 GN=MYL1 PE=4 SV=2 - [F6ZGD1_HORSE]	90.67	1	19	193	20.8456	5.09717	0.874711	1.00664	1.03657	0.965931	1.04091	1.08498	Quantified
A0A5F5PNX8	Calcium-transporting ATPase	ATP2A1	FUNCTION: This magnesium-dependent enzyme catalyzes the hydrolysis of ATP coupled with the transport of calcium. {ECO:0000256|RuleBase:RU361146}.	Calcium-transporting ATPase OS=Equus caballus OX=9796 GN=ATP2A1 PE=3 SV=1 - [A0A5F5PNX8_HORSE]	49.95	32	54	993	109.143	5.19873	0.889142	0.943502	1.07698	1.00135	1.00869	1.11962	Quantified
F6WPZ3	Plectin	PLEC		Plectin OS=Equus caballus OX=9796 GN=PLEC PE=4 SV=3 - [F6WPZ3_HORSE]	58.24	245	254	4538	516.124	5.79541	1.00732	1.07248	1.00487	0.93262	0.965961	1.03948	Quantified
F7AS17	Myomesin 2	MYOM2		Myomesin 2 OS=Equus caballus OX=9796 GN=MYOM2 PE=4 SV=3 - [F7AS17_HORSE]	73.6	1	96	1462	164.581	6.01123	0.95497	0.94147	1.04634	0.936978	1.04779	1.13748	Quantified
E7D103	Actinin alpha 3	ACTN3		Actinin alpha 3 OS=Equus caballus OX=9796 GN=ACTN3 PE=2 SV=1 - [E7D103_HORSE]	76.05	46	61	902	103.274	5.47803	0.872278	1.00571	1.12058	0.953132	0.959295	1.10164	Quantified
A0A3Q2I9B4	Myomesin 2	MYOM2		Myomesin 2 OS=Equus caballus OX=9796 GN=MYOM2 PE=4 SV=2 - [A0A3Q2I9B4_HORSE]	73.39	1	96	1462	164.533	6.04932	0.868134	1.05278	1.06305	0.923467	1.01442	1.13133	Quantified
F7AHF3	Actin beta like 2	ACTBL2		Actin beta like 2 OS=Equus caballus OX=9796 GN=ACTBL2 PE=3 SV=1 - [F7AHF3_HORSE]	34.31	3	13	376	41.9289	5.47803	1.62295	0.763064	0.765023	0.676582	1.3641	0.65433	Quantified
F6RW00	Myosin light chain, phosphorylatable, fast skeletal muscle	MYLPF		Myosin light chain, phosphorylatable, fast skeletal muscle OS=Equus caballus OX=9796 GN=MYLPF PE=4 SV=3 - [F6RW00_HORSE]	88.82	19	19	170	19.0284	4.91943	0.862547	0.938659	1.09506	0.981544	1.03266	1.12229	Quantified
A0A3Q2KR66	Myosin binding protein C2	MYBPC2		Myosin binding protein C2 OS=Equus caballus OX=9796 GN=MYBPC2 PE=4 SV=1 - [A0A3Q2KR66_HORSE]	62.84	70	71	1141	128.282	6.46826	0.882477	0.971654	1.08789	0.959436	0.974216	1.16513	Quantified
A0A3Q2HDI2	Uncharacterized protein	LOC111771715		Uncharacterized protein OS=Equus caballus OX=9796 GN=LOC111771715 PE=4 SV=1 - [A0A3Q2HDI2_HORSE]	49.28	102	102	2699	277.333	6.66846	0.969788	0.545131	1.11696	1.05914	1.2765	1.04876	Quantified
A0A3Q2L6L9	Calcium-transporting ATPase	ATP2A2	FUNCTION: This magnesium-dependent enzyme catalyzes the hydrolysis of ATP coupled with the transport of calcium. {ECO:0000256|RuleBase:RU361146}.	Calcium-transporting ATPase OS=Equus caballus OX=9796 GN=ATP2A2 PE=3 SV=1 - [A0A3Q2L6L9_HORSE]	55.47	33	54	997	109.693	5.40186	0.907923	1.0208	0.897288	0.97233	1.067	1.11324	Quantified
F6Y6C7	Myosin binding protein C1	MYBPC1		Myosin binding protein C1 OS=Equus caballus OX=9796 GN=MYBPC1 PE=4 SV=3 - [F6Y6C7_HORSE]	61.97	5	68	1170	131.192	6.3667	1.00522	1.00811	1.04781	0.907017	1.07391	0.97074	Quantified
A0A3Q2HQT8	Myomesin 1	MYOM1		Myomesin 1 OS=Equus caballus OX=9796 GN=MYOM1 PE=4 SV=2 - [A0A3Q2HQT8_HORSE]	71.76	106	106	1615	180.474	6.48096	0.902017	0.966749	1.03367	0.980514	1.00167	1.12521	Quantified
F6Y6F3	Myosin binding protein C1	MYBPC1		Myosin binding protein C1 OS=Equus caballus OX=9796 GN=MYBPC1 PE=4 SV=2 - [F6Y6F3_HORSE]	61.9	2	65	1139	128.145	6.31592	0.989686	0.878783	0.942669	0.942791	1.02897	1.19748	Quantified
P07450	Carbonic anhydrase 3	CA3	FUNCTION: Reversible hydration of carbon dioxide.	Carbonic anhydrase 3 OS=Equus caballus OX=9796 GN=CA3 PE=1 SV=2 - [CAH3_HORSE]	83.46	21	21	260	29.4928	7.84033	0.932165	0.934198	0.876898	0.978865	1.01142	1.29199	Quantified
B3IVM0	Pyruvate kinase	PKM		Pyruvate kinase OS=Equus caballus OX=9796 GN=PKM PE=2 SV=1 - [B3IVM0_HORSE]	71.56	4	42	531	57.9519	7.89893	0.920296	1.02199	1.08033	1.00671	0.940997	1.02585	Quantified
F6X267	Myosin heavy chain 7B	MYH7B		Myosin heavy chain 7B OS=Equus caballus OX=9796 GN=MYH7B PE=3 SV=3 - [F6X267_HORSE]	5.58	3	20	1934	220.618	5.87158	0.842953	0.958387	0.964973	0.970929	1.11846	1.07035	Quantified
B3IVM1	Pyruvate kinase	PKM		Pyruvate kinase OS=Equus caballus OX=9796 GN=PKM PE=2 SV=1 - [B3IVM1_HORSE]	75.52	2	40	531	57.789	8.00146	1.18401	0.93157	1.03499	0.738583	1.01963	1.20268	Quantified
F6V7C1	2-phospho-D-glycerate hydro-lyase	ENO1		2-phospho-D-glycerate hydro-lyase OS=Equus caballus OX=9796 GN=ENO1 PE=3 SV=2 - [F6V7C1_HORSE]	67.74	1	20	434	47.2542	6.45557	0.837121	0.927984	1.04662	1.06213	0.943799	1.24795	Quantified
I3RM62	2-phospho-D-glycerate hydro-lyase	ENO1		2-phospho-D-glycerate hydro-lyase OS=Equus caballus OX=9796 GN=ENO1 PE=2 SV=1 - [I3RM62_HORSE]	68.2	1	21	434	47.1103	6.80029	1.08289	0.925676	0.983497	1.04465	1.00628	1.00337	Quantified
B7XH73	L-lactate dehydrogenase	LDHA		L-lactate dehydrogenase OS=Equus caballus OX=9796 GN=LDHA PE=2 SV=1 - [B7XH73_HORSE]	78.01	24	27	332	36.5764	8.06006	0.926029	1.00806	1.0737	0.995982	0.941245	1.0739	Quantified
A0A3Q2H546	Tropomyosin 2	TPM2		Tropomyosin 2 OS=Equus caballus OX=9796 GN=TPM2 PE=3 SV=1 - [A0A3Q2H546_HORSE]	82.04	6	46	284	32.8166	4.70361	0.88097	1.0612	1.0165	0.953816	1.01662	1.11299	Quantified
F6WQX2	Uncharacterized protein	OBSCN		Uncharacterized protein OS=Equus caballus OX=9796 GN=OBSCN PE=3 SV=2 - [F6WQX2_HORSE]	35.46	175	175	7891	852.812	6.06201	1.00082	1.00167	0.966201	0.986759	0.995923	1.05479	Quantified
F7CS04	Tropomyosin 1	TPM1		Tropomyosin 1 OS=Equus caballus OX=9796 GN=TPM1 PE=3 SV=2 - [F7CS04_HORSE]	69.33	1	48	326	37.3809	4.70361	0.959729	1.53992	1.06435	1.02951	0.812641	0.677702	Quantified
A0A3Q2HZN2	ATP-dependent 6-phosphofructokinase	PFKM	FUNCTION: Catalyzes the phosphorylation of D-fructose 6-phosphate to fructose 1,6-bisphosphate by ATP, the first committing step of glycolysis. {ECO:0000256|HAMAP-Rule:MF_03184}.	ATP-dependent 6-phosphofructokinase OS=Equus caballus OX=9796 GN=PFKM PE=3 SV=2 - [A0A3Q2HZN2_HORSE]	64.49	31	33	749	81.7945	7.76709	0.931342	0.931392	1.11605	1.03767	0.95631	1.05212	Quantified
F7CGE8	Uncharacterized protein	TNNC2		Uncharacterized protein OS=Equus caballus OX=9796 GN=TNNC2 PE=4 SV=3 - [F7CGE8_HORSE]	72.19	15	17	169	19.1389	4.25928	0.931295	0.964993	1.08021	0.897272	1.08243	1.07448	Quantified
A0A3Q2H6Q4	Troponin T, fast skeletal muscle	TNNT3		Troponin T, fast skeletal muscle OS=Equus caballus OX=9796 GN=TNNT3 PE=3 SV=2 - [A0A3Q2H6Q4_HORSE]	34.69	19	23	343	40.0213	7.38623	0.834629	1.02413	1.10061	0.97069	0.97642	1.14331	Quantified
A0A3Q2H0E7	Tropomyosin 1	TPM1		Tropomyosin 1 OS=Equus caballus OX=9796 GN=TPM1 PE=3 SV=1 - [A0A3Q2H0E7_HORSE]	61.07	2	42	298	34.1776	4.80518	0.924018	1.01811	1.06865	0.907378	1.03491	1.07464	Quantified
F6U187	ATP synthase subunit beta	ATP5F1B	FUNCTION: Produces ATP from ADP in the presence of a proton gradient across the membrane. {ECO:0000256|RuleBase:RU003553}.	ATP synthase subunit beta OS=Equus caballus OX=9796 GN=ATP5F1B PE=3 SV=1 - [F6U187_HORSE]	70.45	24	24	528	56.2225	5.2749	1.00378	1.00109	1.05709	0.981956	1.0011	0.998168	Quantified
A0A3Q2ID92	Ryanodine receptor 1	RYR1		Ryanodine receptor 1 OS=Equus caballus OX=9796 GN=RYR1 PE=4 SV=2 - [A0A3Q2ID92_HORSE]	33.31	135	135	5110	572.7	5.33838	0.900182	0.998059	1.04983	0.982535	1.02386	1.06801	Quantified
F6TE92	4-alpha-glucanotransferase	AGL		4-alpha-glucanotransferase OS=Equus caballus OX=9796 GN=AGL PE=4 SV=2 - [F6TE92_HORSE]	64.32	86	86	1533	174.567	6.69775	0.916377	0.964827	1.10208	1.0197	0.959596	1.06698	Quantified
A0A5F5PT26	Tropomyosin 3	TPM3		Tropomyosin 3 OS=Equus caballus OX=9796 GN=TPM3 PE=3 SV=1 - [A0A5F5PT26_HORSE]	77.89	3	42	285	32.9298	4.71631	0.88039	0.930705	0.872574	0.971956	1.07715	1.22555	Quantified
F7A281	Tropomyosin 2	TPM2		Tropomyosin 2 OS=Equus caballus OX=9796 GN=TPM2 PE=3 SV=1 - [F7A281_HORSE]	63.73	1	39	284	32.9556	4.66553	1.09307	1.3431	1.0197	0.806132	0.991206	0.73966	Quantified
F6TZS9	Triosephosphate isomerase	TPI1		Triosephosphate isomerase OS=Equus caballus OX=9796 GN=TPI1 PE=3 SV=3 - [F6TZS9_HORSE]	76.57	20	20	286	30.6237	6.68311	0.947331	0.977607	1.02899	1.00908	0.960816	1.10187	Quantified
A0A3Q2H333	Albumin	ALB		Albumin OS=Equus caballus OX=9796 GN=ALB PE=4 SV=2 - [A0A3Q2H333_HORSE]	78.86	1	54	596	66.9314	6.20166	1.00457	1.17527	0.805219	1.05726	0.923249	0.889524	Quantified
F7D1R1	Phosphoglycerate kinase	PGK1		Phosphoglycerate kinase OS=Equus caballus OX=9796 GN=PGK1 PE=2 SV=2 - [F7D1R1_HORSE]	79.38	1	31	417	44.5981	8.27979	0.913224	0.967088	1.10795	0.931655	0.991581	1.13748	Quantified
Q5XLE4	Albumin	ALB	FUNCTION: Binds water, Ca(2+), Na(+), K(+), fatty acids, hormones, bilirubin and drugs. Its main function is the regulation of the colloidal osmotic pressure of blood. Major zinc transporter in plasma, typically binds about 80% of all plasma zinc (By similarity). Major calcium and magnesium transporter in plasma, binds approximately 45% of circulating calcium and magnesium in plasma (By similarit…	Albumin OS=Equus asinus OX=9793 GN=ALB PE=1 SV=1 - [ALBU_EQUAS]	77.1	3	56	607	68.4942	6.27783	0.955489	1.41944	0.838363	1.18415	0.879367	0.698308	Quantified
F6X8Q2	Phosphoglucomutase 1	PGM1		Phosphoglucomutase 1 OS=Equus caballus OX=9796 GN=PGM1 PE=3 SV=2 - [F6X8Q2_HORSE]	65.48	5	33	562	61.5078	7.00537	0.959567	0.990931	1.06042	0.964799	1.04027	0.977583	Quantified
P00559	Phosphoglycerate kinase 1	PGK1	FUNCTION: Catalyzes one of the two ATP producing reactions in the glycolytic pathway via the reversible conversion of 1,3-diphosphoglycerate to 3-phosphoglycerate. In addition to its role as a glycolytic enzyme, it seems that PGK-1 acts as a polymerase alpha cofactor protein (primer recognition protein). May play a role in sperm motility. {ECO:0000250|UniProtKB:P00558}.	Phosphoglycerate kinase 1 OS=Equus caballus OX=9796 GN=PGK1 PE=1 SV=2 - [PGK1_HORSE]	77.94	1	30	417	44.5741	8.41162	0.955141	0.895002	1.06177	0.852312	1.11006	1.14083	Quantified
A0A3Q2I808	Tropomyosin 1	TPM1		Tropomyosin 1 OS=Equus caballus OX=9796 GN=TPM1 PE=3 SV=2 - [A0A3Q2I808_HORSE]	74.19	1	33	248	28.5465	4.7417	0.832566	1.07014	1.12143	0.88134	0.993715	1.1701	Quantified
A0A5F5PI91	Phosphoglucomutase 1	PGM1		Phosphoglucomutase 1 OS=Equus caballus OX=9796 GN=PGM1 PE=3 SV=1 - [A0A5F5PI91_HORSE]	58.28	3	31	580	63.7905	5.97314	0.860525	0.990191	1.01532	0.928724	1.01583	1.16643	Quantified
F6YGN8	Myozenin 1	MYOZ1		Myozenin 1 OS=Equus caballus OX=9796 GN=MYOZ1 PE=3 SV=2 - [F6YGN8_HORSE]	84.51	16	16	297	31.7338	8.22119	0.883547	0.980844	1.08001	0.967179	1.0338	1.09408	Quantified
A0A3Q2HWV6	Four and a half LIM domains 1	FHL1		Four and a half LIM domains 1 OS=Equus caballus OX=9796 GN=FHL1 PE=4 SV=2 - [A0A3Q2HWV6_HORSE]	72.49	7	24	309	35.0125	8.41162	0.91775	0.993682	0.935802	1.04272	1.04753	1.07229	Quantified
A0A5F5PPF0	2-phospho-D-glycerate hydro-lyase	ENO2		2-phospho-D-glycerate hydro-lyase OS=Equus caballus OX=9796 GN=ENO2 PE=3 SV=1 - [A0A5F5PPF0_HORSE]	26.85	3	9	391	42.5906	5.12256	0.753912	1.18565	1.13733	1.04556	0.83623	1.11999	Quantified
F6QY18	LIM domain binding 3	LDB3		LIM domain binding 3 OS=Equus caballus OX=9796 GN=LDB3 PE=4 SV=2 - [F6QY18_HORSE]	55.54	14	26	614	66.1214	7.98682	0.8601	1.05122	1.05034	0.981047	0.980695	1.10181	Quantified
P67824	Hemoglobin subunit beta	HBB	FUNCTION: Involved in oxygen transport from the lung to the various peripheral tissues.	Hemoglobin subunit beta OS=Equus zebra OX=9791 GN=HBB PE=1 SV=1 - [HBB_EQUZE]	95.89	3	16	146	16.0694	7.02002	0.990085	1.16169	0.745148	1.47371	0.770385	0.794734	Quantified
F7DW69	Uncharacterized protein	HSPA1A		Uncharacterized protein OS=Equus caballus OX=9796 GN=HSPA1A PE=3 SV=2 - [F7DW69_HORSE]	61.31	19	34	641	70.1131	5.73193	0.95753	0.997228	0.997104	1.05594	0.934172	1.08191	Quantified
F7A616	Phosphoglycerate mutase	PGAM2		Phosphoglycerate mutase OS=Equus caballus OX=9796 GN=PGAM2 PE=3 SV=1 - [F7A616_HORSE]	85.77	20	25	253	28.6017	8.71924	0.947746	0.955651	1.07459	1.01886	0.945974	1.0742	Quantified
A0A3Q2HP43	Tropomyosin 3	TPM3		Tropomyosin 3 OS=Equus caballus OX=9796 GN=TPM3 PE=3 SV=2 - [A0A3Q2HP43_HORSE]	69.12	3	39	285	33.2018	4.76709	1.14238	1.0078	0.944731	0.893186	1.12824	0.862347	Quantified
F6XUJ2	ATP synthase subunit alpha	ATP5F1A	FUNCTION: Produces ATP from ADP in the presence of a proton gradient across the membrane. {ECO:0000256|RuleBase:RU003551}.	ATP synthase subunit alpha OS=Equus caballus OX=9796 GN=ATP5F1A PE=3 SV=2 - [F6XUJ2_HORSE]	59.13	30	30	553	59.6697	9.20264	1.03939	1.00807	1.04169	0.970444	1.01208	0.946267	Quantified
A0A3Q2LUC4	Desmin	DES		Desmin OS=Equus caballus OX=9796 GN=DES PE=3 SV=1 - [A0A3Q2LUC4_HORSE]	72.8	35	40	511	57.5632	5.52881	1.05223	0.988374	1.1241	0.917628	0.930251	1.00998	Quantified
A0A3Q2HV72	Glycerol-3-phosphate dehydrogenase [NAD(+)]	GPD1		Glycerol-3-phosphate dehydrogenase [NAD(+)] OS=Equus caballus OX=9796 GN=GPD1 PE=3 SV=1 - [A0A3Q2HV72_HORSE]	90.54	24	26	349	37.5344	6.52197	0.996307	0.954466	1.03621	1.0801	0.930533	1.02286	Quantified
F6ZP69	Fructose-bisphosphate aldolase	ALDOC		Fructose-bisphosphate aldolase OS=Equus caballus OX=9796 GN=ALDOC PE=3 SV=3 - [F6ZP69_HORSE]	30.77	4	12	364	39.3412	6.65381	1.0989	0.949935	1.00069	0.871646	1.07333	1.04365	Quantified
A0A5F5PHH9	LIM domain binding 3	LDB3		LIM domain binding 3 OS=Equus caballus OX=9796 GN=LDB3 PE=4 SV=1 - [A0A5F5PHH9_HORSE]	58.9	2	14	382	40.9768	9.27588	0.750605	0.940279	0.973331	1.07759	1.00631	1.30231	Quantified
F6S433	Myosin light chain 3	MYL3		Myosin light chain 3 OS=Equus caballus OX=9796 GN=MYL3 PE=4 SV=3 - [F6S433_HORSE]	74.87	14	17	195	21.7998	5.09717	0.962832	1.00884	0.892363	1.00443	0.96962	1.17654	Quantified
A0A3Q2HQ37	Tropomyosin 1	TPM1		Tropomyosin 1 OS=Equus caballus OX=9796 GN=TPM1 PE=3 SV=2 - [A0A3Q2HQ37_HORSE]	59.73	1	34	298	34.0974	4.76709	1.05919	1.28026	1.0411	0.88327	0.939844	0.8379	Quantified
F6TL29	Myosin light chain 2	MYL2		Myosin light chain 2 OS=Equus caballus OX=9796 GN=MYL2 PE=4 SV=2 - [F6TL29_HORSE]	89.76	17	17	166	18.9074	4.93213	0.890212	1.00607	0.905657	0.960547	0.961799	1.31895	Quantified
F7D837	Actinin alpha 1	ACTN1		Actinin alpha 1 OS=Equus caballus OX=9796 GN=ACTN1 PE=3 SV=2 - [F7D837_HORSE]	27.63	5	26	865	100.033	5.50342	0.946689	1.06175	1.04138	0.875424	1.0193	1.07582	Quantified
A0A5F5PGV6	Tropomyosin 3	TPM3		Tropomyosin 3 OS=Equus caballus OX=9796 GN=TPM3 PE=3 SV=1 - [A0A5F5PGV6_HORSE]	58.06	1	26	248	28.8927	4.75439	1.05546	0.916223	0.897613	0.912461	0.983156	1.03304	Quantified
F6W4S0	Kelch like family member 41	KLHL41		Kelch like family member 41 OS=Equus caballus OX=9796 GN=KLHL41 PE=4 SV=2 - [F6W4S0_HORSE]	63.37	33	33	606	68.1069	5.24951	1.01957	1.03305	1.0129	0.979697	0.941743	1.0468	Quantified
F6X8T2	Creatine kinase	CKMT2		Creatine kinase OS=Equus caballus OX=9796 GN=CKMT2 PE=3 SV=2 - [F6X8T2_HORSE]	43.03	19	20	567	63.3546	9.65674	0.936563	1.01786	0.929634	1.14714	1.02463	0.952566	Quantified
A0A3Q2GUU5	Collagen type VI alpha 3 chain	COL6A3		Collagen type VI alpha 3 chain OS=Equus caballus OX=9796 GN=COL6A3 PE=4 SV=1 - [A0A3Q2GUU5_HORSE]	33.15	3	76	2866	310.295	8.04541	0.895876	1.09214	0.955535	0.955326	0.921662	1.13593	Quantified
A0A3Q2HP30	Tropomyosin alpha-4 chain	TPM4		Tropomyosin alpha-4 chain OS=Equus caballus OX=9796 GN=TPM4 PE=3 SV=2 - [A0A3Q2HP30_HORSE]	45.42	1	25	284	32.7926	4.71631	0.949078	1.10403	1.08652	1.00482	0.88873	1.03525	Quantified
A0A3Q2HB61	Tropomyosin 1	TPM1		Tropomyosin 1 OS=Equus caballus OX=9796 GN=TPM1 PE=3 SV=2 - [A0A3Q2HB61_HORSE]	34.32	1	29	437	50.504	5.23682	0.886082	0.95391	1.05146	1.11886	0.998036	1.0423	Quantified
A0A5F5PWW0	Tropomyosin alpha-4 chain	TPM4		Tropomyosin alpha-4 chain OS=Equus caballus OX=9796 GN=TPM4 PE=3 SV=1 - [A0A5F5PWW0_HORSE]	37.74	1	25	363	41.8215	5.03369	1.08716	1.12778	1.02082	0.768845	1.08691	0.950022	Quantified
A0A5F5PUT8	Isocitrate dehydrogenase [NADP]	IDH2		Isocitrate dehydrogenase [NADP] OS=Equus caballus OX=9796 GN=IDH2 PE=3 SV=1 - [A0A5F5PUT8_HORSE]	65.09	24	25	424	47.6291	7.51807	0.997402	0.980485	0.985364	1.15008	1.04405	0.844544	Quantified
F6QAT0	Collagen type VI alpha 3 chain	COL6A3		Collagen type VI alpha 3 chain OS=Equus caballus OX=9796 GN=COL6A3 PE=4 SV=2 - [F6QAT0_HORSE]	31.88	2	75	2867	310.133	8.06006	1.02079	0.882222	0.97209	1.02638	1.02404	1.1093	Quantified
A0A3Q2HTN1	Four and a half LIM domains 1	FHL1		Four and a half LIM domains 1 OS=Equus caballus OX=9796 GN=FHL1 PE=4 SV=2 - [A0A3Q2HTN1_HORSE]	52.8	1	18	339	37.8615	9.08545	0.935342	1.04771	0.896274	1.11813	0.945914	1.0587	Quantified
F7C8Y6	Troponin C1, slow skeletal and cardiac type	TNNC1		Troponin C1, slow skeletal and cardiac type OS=Equus caballus OX=9796 GN=TNNC1 PE=4 SV=3 - [F7C8Y6_HORSE]	60.25	9	10	161	18.4046	4.18311	0.93238	0.964478	0.859902	0.884555	1.05315	1.31458	Quantified
F6Z4G8	Aconitase 2	ACO2		Aconitase 2 OS=Equus caballus OX=9796 GN=ACO2 PE=3 SV=3 - [F6Z4G8_HORSE]	49.88	32	32	806	88.1683	7.59131	1.10977	1.08555	1.06224	0.866768	0.931165	0.999005	Quantified
P27425	Serotransferrin	TF	FUNCTION: Transferrins are iron binding transport proteins which can bind two Fe(3+) ions in association with the binding of an anion, usually bicarbonate. It is responsible for the transport of iron from sites of absorption and heme degradation to those of storage and utilization. Serum transferrin may also have a further role in stimulating cell proliferation.	Serotransferrin OS=Equus caballus OX=9796 GN=TF PE=2 SV=1 - [TRFE_HORSE]	60.62	31	39	706	78.0442	7.13721	0.947629	1.41451	0.820405	1.19676	0.828782	0.786637	Quantified
F6ZE54	Glucose-6-phosphate isomerase	GPI		Glucose-6-phosphate isomerase OS=Equus caballus OX=9796 GN=GPI PE=3 SV=3 - [F6ZE54_HORSE]	58.29	3	28	573	64.5451	8.41162	1.03927	0.881451	1.11006	1.01945	0.900719	1.09557	Quantified
P02062	Hemoglobin subunit beta	HBB	FUNCTION: Involved in oxygen transport from the lung to the various peripheral tissues.	Hemoglobin subunit beta OS=Equus caballus OX=9796 GN=HBB PE=1 SV=1 - [HBB_HORSE]	95.89	2	15	146	15.9983	7.02002	1.42917	0.565907	0.598138	2.43255	0.636539	0.582134	Quantified
F7CYL2	Synemin	SYNM		Synemin OS=Equus caballus OX=9796 GN=SYNM PE=3 SV=2 - [F7CYL2_HORSE]	52.75	60	60	1236	137.879	5.0083	1.02006	0.966957	1.06766	0.948221	0.965804	1.03236	Quantified
A0A0R5SAL6	Creatine kinase (Fragment)	CKM		Creatine kinase (Fragment) OS=Equus caballus OX=9796 GN=CKM PE=3 SV=1 - [A0A0R5SAL6_HORSE]	59.09	1	5	88	9.91499	7.50342	0.953656	1.01714	0.956634	1.10387	0.975422	1.0498	Quantified
Q9GKX7	Heat shock protein HSP 90-alpha	HSP90AA1	FUNCTION: Molecular chaperone that promotes the maturation, structural maintenance and proper regulation of specific target proteins involved for instance in cell cycle control and signal transduction. Undergoes a functional cycle that is linked to its ATPase activity which is essential for its chaperone activity. This cycle probably induces conformational changes in the client proteins, thereby …	Heat shock protein HSP 90-alpha OS=Equus caballus OX=9796 GN=HSP90AA1 PE=2 SV=2 - [HS90A_HORSE]	54.84	23	38	733	84.7167	5.021	0.94849	1.04926	1.09316	0.99143	0.93879	0.996053	Quantified
F7DRI4	AMP deaminase	AMPD1		AMP deaminase OS=Equus caballus OX=9796 GN=AMPD1 PE=3 SV=2 - [F7DRI4_HORSE]	50.47	33	33	747	86.508	7.02002	0.88477	0.955175	1.10564	0.991487	1.02902	1.06197	Quantified
A2Q0Z1	Heat shock cognate 71 kDa protein	HSPA8	FUNCTION: Molecular chaperone implicated in a wide variety of cellular processes, including protection of the proteome from stress, folding and transport of newly synthesized polypeptides, activation of proteolysis of misfolded proteins and the formation and dissociation of protein complexes. Plays a pivotal role in the protein quality control system, ensuring the correct folding of proteins, the…	Heat shock cognate 71 kDa protein OS=Equus caballus OX=9796 GN=HSPA8 PE=2 SV=1 - [HSP7C_HORSE]	53.25	19	32	646	70.8542	5.51611	0.960738	1.03322	1.04272	1.00246	1.00087	1.00807	Quantified
P01960	Hemoglobin subunit alpha	HBA	FUNCTION: Involved in oxygen transport from the lung to the various peripheral tissues.	Hemoglobin subunit alpha OS=Equus zebra OX=9791 GN=HBA PE=1 SV=2 - [HBA_EQUZE]	92.25	2	12	142	15.2109	8.68994	0.955424	1.12601	0.867553	1.26845	0.89244	0.873905	Quantified
A0A3Q2HVB4	Proton-translocating NAD(P)(+) transhydrogenase	NNT		Proton-translocating NAD(P)(+) transhydrogenase OS=Equus caballus OX=9796 GN=NNT PE=3 SV=1 - [A0A3Q2HVB4_HORSE]	42.91	41	41	1086	113.518	7.88428	0.986315	0.965282	1.01173	1.13518	0.974925	0.955573	Quantified
F6UG83	Uncharacterized protein	MYOM3		Uncharacterized protein OS=Equus caballus OX=9796 GN=MYOM3 PE=4 SV=2 - [F6UG83_HORSE]	47.57	60	60	1438	162.442	5.73193	1.04411	1.02664	0.935024	0.93811	0.928956	1.14577	Quantified
A0A3Q2LCR2	Glucose-6-phosphate isomerase	GPI		Glucose-6-phosphate isomerase OS=Equus caballus OX=9796 GN=GPI PE=3 SV=2 - [A0A3Q2LCR2_HORSE]	63.92	1	26	474	53.1361	8.44092	0.93931	1.00552	1.0338	1.0287	0.951336	1.07027	Quantified
A0A3Q2LCX2	Bridging integrator 1	BIN1		Bridging integrator 1 OS=Equus caballus OX=9796 GN=BIN1 PE=4 SV=2 - [A0A3Q2LCX2_HORSE]	47.95	2	27	609	66.8639	5.51611	0.958555	1.03118	0.997997	0.967227	0.973078	1.06459	Quantified
F6WRB4	Sarcalumenin	SRL		Sarcalumenin OS=Equus caballus OX=9796 GN=SRL PE=4 SV=3 - [F6WRB4_HORSE]	39.06	28	28	832	90.5741	4.43701	0.897788	0.963685	1.00879	1.03301	0.949965	1.15088	Quantified
A0A3Q2HMD7	Ubiquinol-cytochrome c reductase core protein 2	UQCRC2		Ubiquinol-cytochrome c reductase core protein 2 OS=Equus caballus OX=9796 GN=UQCRC2 PE=3 SV=1 - [A0A3Q2HMD7_HORSE]	60.71	21	21	448	47.6925	8.54346	1.0193	0.9758	1.04583	1.04884	1.00429	0.924215	Quantified
F7D7T6	Uncharacterized protein	HSPA1L		Uncharacterized protein OS=Equus caballus OX=9796 GN=HSPA1L PE=3 SV=3 - [F7D7T6_HORSE]	33.39	1	17	641	70.4323	6.59521	0.991432	1.03903	0.994677	0.984324	0.986289	1.12317	Quantified
F6ZUA6	Calcium-transporting ATPase	ATP2A3	FUNCTION: This magnesium-dependent enzyme catalyzes the hydrolysis of ATP coupled with the transport of calcium. {ECO:0000256|RuleBase:RU361146}.	Calcium-transporting ATPase OS=Equus caballus OX=9796 GN=ATP2A3 PE=3 SV=2 - [F6ZUA6_HORSE]	14.05	1	14	1018	109.836	6.52197	0.815333	0.857267	1.02064	1.06228	0.889719	1.40183	Quantified
F6W787	Annexin	ANXA6		Annexin OS=Equus caballus OX=9796 GN=ANXA6 PE=3 SV=3 - [F6W787_HORSE]	57.36	39	39	673	75.7075	5.73193	0.937284	0.982613	1.08649	0.990346	1.03925	0.98874	Quantified
F6ZD04	Alpha-1,4 glucan phosphorylase	PYGB	FUNCTION: Phosphorylase is an important allosteric enzyme in carbohydrate metabolism. Enzymes from different sources differ in their regulatory mechanisms and in their natural substrates. However, all known phosphorylases share catalytic and structural properties. {ECO:0000256|RuleBase:RU000587}.	Alpha-1,4 glucan phosphorylase OS=Equus caballus OX=9796 GN=PYGB PE=3 SV=2 - [F6ZD04_HORSE]	24.08	6	19	843	96.3534	7.02002	1.04133	1.00469	0.988208	0.993432	1.07317	1.00768	Quantified
F6TYW4	Malate dehydrogenase	MDH2		Malate dehydrogenase OS=Equus caballus OX=9796 GN=MDH2 PE=3 SV=1 - [F6TYW4_HORSE]	64.2	6	18	338	35.5887	8.55811	1.01894	0.985739	0.972917	1.07217	1.00361	0.983708	Quantified
A0A3Q2LIQ8	Ubiquinol-cytochrome c reductase core protein 1	UQCRC1		Ubiquinol-cytochrome c reductase core protein 1 OS=Equus caballus OX=9796 GN=UQCRC1 PE=4 SV=2 - [A0A3Q2LIQ8_HORSE]	49.38	18	18	480	52.6382	6.1001	0.954904	1.01711	1.05699	1.04433	0.980902	0.957088	Quantified
F6R9F5	Laminin subunit alpha 2	LAMA2		Laminin subunit alpha 2 OS=Equus caballus OX=9796 GN=LAMA2 PE=4 SV=3 - [F6R9F5_HORSE]	30.97	3	87	3122	343.068	6.58057	1.00327	1.07809	1.10283	0.848532	0.930503	0.913705	Quantified
A0A3Q2IA99	Voltage-dependent anion-selective channel protein 1	VDAC1		Voltage-dependent anion-selective channel protein 1 OS=Equus caballus OX=9796 GN=VDAC1 PE=3 SV=1 - [A0A3Q2IA99_HORSE]	72.55	15	16	306	33.436	9.0415	0.932816	1.0063	1.00646	1.1064	1.03971	0.975236	Quantified
A0A5F5Q211	Laminin subunit alpha 2	LAMA2		Laminin subunit alpha 2 OS=Equus caballus OX=9796 GN=LAMA2 PE=4 SV=1 - [A0A5F5Q211_HORSE]	31.15	1	85	3056	336.173	6.48096	1.34309	0.851728	0.884354	0.840614	1.26196	0.825236	Quantified
A0A3Q2GVL2	Actinin alpha 4	ACTN4		Actinin alpha 4 OS=Equus caballus OX=9796 GN=ACTN4 PE=3 SV=2 - [A0A3Q2GVL2_HORSE]	27.92	8	25	906	104.34	5.43994	0.968731	1.09137	1.04974	0.995798	0.953389	1.00001	Quantified
F7BYR9	Calsequestrin	CASQ1	FUNCTION: Calsequestrin is a high-capacity, moderate affinity, calcium-binding protein and thus acts as an internal calcium store in muscle. {ECO:0000256|RuleBase:RU000648}.	Calsequestrin OS=Equus caballus OX=9796 GN=CASQ1 PE=3 SV=3 - [F7BYR9_HORSE]	34.09	14	14	396	45.0719	4.18311	0.874648	1.00018	1.07559	0.977836	1.02257	1.10739	Quantified
Q8MIF7	Phosphoglycerate kinase 2	PGK2	FUNCTION: Essential for sperm motility and male fertility but is not required for the completion of spermatogenesis. {ECO:0000250|UniProtKB:P09041}.	Phosphoglycerate kinase 2 OS=Equus caballus OX=9796 GN=PGK2 PE=3 SV=3 - [PGK2_HORSE]	22.3	1	7	417	44.8503	8.41162	0.768579	1.56946	0.854035	1.17482	0.883163	0.690065	Quantified
F6VIP2	Myosin binding protein H	MYBPH		Myosin binding protein H OS=Equus caballus OX=9796 GN=MYBPH PE=4 SV=2 - [F6VIP2_HORSE]	52.74	16	16	474	51.3571	5.90967	0.919406	1.08608	1.27532	0.935381	0.788614	1.00814	Quantified
A0A3Q2HN99	Uncharacterized protein	DMD		Uncharacterized protein OS=Equus caballus OX=9796 GN=DMD PE=4 SV=2 - [A0A3Q2HN99_HORSE]	30.38	101	103	3670	423.785	5.88428	1.00963	0.981522	0.999414	0.953227	1.02854	1.0697	Quantified
F6VR95	NADH:ubiquinone oxidoreductase core subunit S1	NDUFS1		NADH:ubiquinone oxidoreductase core subunit S1 OS=Equus caballus OX=9796 GN=NDUFS1 PE=4 SV=2 - [F6VR95_HORSE]	61.3	29	29	690	75.1964	6.01123	1.05514	0.970205	0.9884	1.02529	1.00246	0.97731	Quantified
C6L1J5	L-lactate dehydrogenase	LDHB		L-lactate dehydrogenase OS=Equus caballus OX=9796 GN=LDHB PE=2 SV=1 - [C6L1J5_HORSE]	54.05	17	19	333	36.5001	6.23975	0.970604	0.958664	0.843669	1.0706	0.892589	1.25956	Quantified
F6TL52	Adenylate kinase isoenzyme 1	ENG	FUNCTION: Catalyzes the reversible transfer of the terminal phosphate group between ATP and AMP. Also displays broad nucleoside diphosphate kinase activity. Plays an important role in cellular energy homeostasis and in adenine nucleotide metabolism. {ECO:0000256|HAMAP-Rule:MF_03171}.	Adenylate kinase isoenzyme 1 OS=Equus caballus OX=9796 GN=ENG PE=3 SV=3 - [F6TL52_HORSE]	62.37	13	13	194	21.5893	8.33838	0.871033	0.989632	1.07505	1.03328	0.962836	1.10768	Quantified
A0A3Q2HT74	Heparan sulfate proteoglycan 2	HSPG2		Heparan sulfate proteoglycan 2 OS=Equus caballus OX=9796 GN=HSPG2 PE=4 SV=2 - [A0A3Q2HT74_HORSE]	24.63	73	73	4357	464.65	6.56592	0.973576	1.02804	1.03095	0.983193	0.998222	0.98515	Quantified
F6RZN9	PDZ and LIM domain 3	PDLIM3		PDZ and LIM domain 3 OS=Equus caballus OX=9796 GN=PDLIM3 PE=4 SV=2 - [F6RZN9_HORSE]	67.4	3	18	362	39.2385	7.02002	0.976848	0.914725	0.924686	1.07315	1.07862	1.02842	Quantified
A0A5F5Q2J1	Aspartate aminotransferase	GOT1		Aspartate aminotransferase OS=Equus caballus OX=9796 GN=GOT1 PE=3 SV=1 - [A0A5F5Q2J1_HORSE]	69.73	23	23	413	46.2855	7.48877	0.900942	0.969025	0.968661	0.924376	1.1158	1.12825	Quantified
A0A3Q2HTK0	Bridging integrator 1	BIN1		Bridging integrator 1 OS=Equus caballus OX=9796 GN=BIN1 PE=4 SV=2 - [A0A3Q2HTK0_HORSE]	48.04	1	27	587	63.4962	6.75635	1.11022	1.08873	0.97853	0.940476	1.05722	0.908949	Quantified
F7B5C4	Vimentin	VIM		Vimentin OS=Equus caballus OX=9796 GN=VIM PE=3 SV=2 - [F7B5C4_HORSE]	62.02	25	31	466	53.6511	5.12256	0.987206	1.27338	0.93528	0.952028	0.912295	0.926942	Quantified
F6YTD3	Fructose-bisphosphatase	FBP1		Fructose-bisphosphatase OS=Equus caballus OX=9796 GN=FBP1 PE=3 SV=3 - [F6YTD3_HORSE]	65.78	18	19	339	36.8251	7.6792	0.986269	0.886434	1.0686	1.03952	1.01963	1.03776	Quantified
A0A3Q2IB08	Eukaryotic translation elongation factor 2	EEF2		Eukaryotic translation elongation factor 2 OS=Equus caballus OX=9796 GN=EEF2 PE=3 SV=1 - [A0A3Q2IB08_HORSE]	51.05	37	37	858	95.3229	6.82959	0.94544	1.03473	1.02813	1.06904	0.96297	0.968691	Quantified
A0A3Q2H288	Dysferlin	DYSF		Dysferlin OS=Equus caballus OX=9796 GN=DYSF PE=3 SV=2 - [A0A3Q2H288_HORSE]	31.84	55	55	2104	238.961	5.63037	0.955247	0.994082	1.03131	1.04666	0.989445	1.01502	Quantified
F6U5R1	Fumarate hydratase, mitochondrial	FH		Fumarate hydratase, mitochondrial OS=Equus caballus OX=9796 GN=FH PE=3 SV=2 - [F6U5R1_HORSE]	55.91	19	19	508	54.3409	8.73389	0.995724	0.980039	0.96856	1.09847	0.972226	1.02089	Quantified
A0A5F5PHR4	Metavinculin	VCL		Metavinculin OS=Equus caballus OX=9796 GN=VCL PE=3 SV=1 - [A0A5F5PHR4_HORSE]	45.77	49	49	1134	123.783	5.65576	0.982401	1.02805	1.05569	1.01974	0.951538	1.01534	Quantified
A0A3Q2GSI4	Adenylosuccinate synthetase isozyme 1	ADSS1	FUNCTION: Component of the purine nucleotide cycle (PNC), which interconverts IMP and AMP to regulate the nucleotide levels in various tissues, and which contributes to glycolysis and ammoniagenesis. Catalyzes the first commited step in the biosynthesis of AMP from IMP. {ECO:0000256|HAMAP-Rule:MF_03126}.; FUNCTION: Plays an important role in the de novo pathway of purine nucleotide biosynthesis. …	Adenylosuccinate synthetase isozyme 1 OS=Equus caballus OX=9796 GN=ADSS1 PE=3 SV=1 - [A0A3Q2GSI4_HORSE]	36.77	4	21	669	71.5329	9.59814	0.89841	0.928601	0.962109	1.05141	1.11842	1.04786	Quantified
H9GZZ1	Troponin I2, fast skeletal type	TNNI2		Troponin I2, fast skeletal type OS=Equus caballus OX=9796 GN=TNNI2 PE=4 SV=3 - [H9GZZ1_HORSE]	56.04	13	14	182	21.3829	8.71924	0.829588	0.958681	1.10531	0.972422	0.965837	1.19572	Quantified
A0A3Q2IC82	Phosphorylase b kinase regulatory subunit	PHKA1	FUNCTION: Phosphorylase b kinase catalyzes the phosphorylation of serine in certain substrates, including troponin I. {ECO:0000256|RuleBase:RU364123}.	Phosphorylase b kinase regulatory subunit OS=Equus caballus OX=9796 GN=PHKA1 PE=3 SV=1 - [A0A3Q2IC82_HORSE]	39.9	40	40	1223	137.261	6.39209	0.854661	1.01696	1.08064	1.02787	1.03524	1.03863	Quantified
P08907	Aspartate aminotransferase, mitochondrial	GOT2	FUNCTION: Catalyzes the irreversible transamination of the L-tryptophan metabolite L-kynurenine to form kynurenic acid (KA). As a member of the malate-aspartate shuttle, it has a key role in the intracellular NAD(H) redox balance. Is important for metabolite exchange between mitochondria and cytosol, and for amino acid metabolism. Facilitates cellular uptake of long-chain free fatty acids. {ECO:0…	Aspartate aminotransferase, mitochondrial OS=Equus caballus OX=9796 GN=GOT2 PE=1 SV=1 - [AATM_HORSE]	50.37	20	20	401	44.5387	8.89502	0.959449	0.968348	0.965186	1.07911	1.07239	0.936147	Quantified
F6V2L8	Myotilin	MYOT		Myotilin OS=Equus caballus OX=9796 GN=MYOT PE=4 SV=3 - [F6V2L8_HORSE]	51.3	22	22	499	55.6858	8.99756	1.08034	1.0302	0.964251	0.94884	0.965812	1.04751	Quantified
A0A3Q2H9C6	PDZ and LIM domain 5	PDLIM5		PDZ and LIM domain 5 OS=Equus caballus OX=9796 GN=PDLIM5 PE=4 SV=1 - [A0A3Q2H9C6_HORSE]	27.48	2	12	473	51.3794	8.44092	1.05291	0.747694	1.08862	0.660293	1.11028	1.30399	Quantified
F7DNT0	Tubulin alpha chain	TUBA4A	FUNCTION: Tubulin is the major constituent of microtubules. It binds two moles of GTP, one at an exchangeable site on the beta chain and one at a non-exchangeable site on the alpha chain. {ECO:0000256|RuleBase:RU000352, ECO:0000256|SAAS:SAAS00392176}.	Tubulin alpha chain OS=Equus caballus OX=9796 GN=TUBA4A PE=3 SV=1 - [F7DNT0_HORSE]	57.14	5	19	448	49.9224	5.05908	0.992613	1.01589	1.00328	0.943465	0.995657	1.06624	Quantified
A0A3Q2I7E3	Heat shock protein HSP 90-beta	HSP90AB1		Heat shock protein HSP 90-beta OS=Equus caballus OX=9796 GN=HSP90AB1 PE=3 SV=2 - [A0A3Q2I7E3_HORSE]	44.79	13	29	701	80.8141	5.31299	1.1367	1.02724	1.00019	1.01483	0.9506	0.948365	Quantified
F6WPB4	Maillard deglycase	PARK7		Maillard deglycase OS=Equus caballus OX=9796 GN=PARK7 PE=3 SV=2 - [F6WPB4_HORSE]	47.01	2	13	268	29.4532	8.82178	0.916988	0.922208	0.919275	0.970264	1.05993	1.18033	Quantified
K9K3I2	60 kDa chaperonin (Fragment)			60 kDa chaperonin (Fragment) OS=Equus caballus OX=9796 PE=2 SV=1 - [K9K3I2_HORSE]	59.19	26	26	566	60.14	5.87158	1.04823	0.992668	1.01456	1.03762	1.00084	0.930563	Quantified
F6TQZ8	Solute carrier family 25 member 4	SLC25A4		Solute carrier family 25 member 4 OS=Equus caballus OX=9796 GN=SLC25A4 PE=3 SV=2 - [F6TQZ8_HORSE]	51.52	7	19	363	39.6557	10.1841	0.969864	0.963797	1.06091	1.12153	1.00528	0.921282	Quantified
F7CZS6	Malate dehydrogenase	MDH1		Malate dehydrogenase OS=Equus caballus OX=9796 GN=MDH1 PE=3 SV=1 - [F7CZS6_HORSE]	51.8	19	19	334	36.3609	6.58057	1.06004	0.982324	0.947699	1.00742	0.956932	1.07057	Quantified
F6PJ47	Acyl-CoA dehydrogenase very long chain	ACADVL		Acyl-CoA dehydrogenase very long chain OS=Equus caballus OX=9796 GN=ACADVL PE=3 SV=2 - [F6PJ47_HORSE]	41.53	22	22	655	69.9979	8.41162	1.18038	0.987489	0.924566	0.948716	1.06256	0.916533	Quantified
P01958	Hemoglobin subunit alpha	HBA	FUNCTION: Involved in oxygen transport from the lung to the various peripheral tissues.	Hemoglobin subunit alpha OS=Equus caballus OX=9796 GN=HBA PE=1 SV=2 - [HBA_HORSE]	92.25	2	12	142	15.2359	8.67529	1.35342	0.679364	0.772516	1.56276	0.763759	0.602366	Quantified
A0A5F5PUG7	Mitsugumin-53	TRIM72		Mitsugumin-53 OS=Equus caballus OX=9796 GN=TRIM72 PE=4 SV=1 - [A0A5F5PUG7_HORSE]	69.18	24	24	477	52.7819	6.37939	0.813283	1.10431	1.07657	1.0779	0.936255	1.03419	Quantified
F6RI47	Alpha-2-macroglobulin	A2M		Alpha-2-macroglobulin OS=Equus caballus OX=9796 GN=A2M PE=3 SV=2 - [F6RI47_HORSE]	34.35	42	42	1476	163.935	6.7124	0.988508	1.6222	0.72652	1.195	0.702455	0.746381	Quantified
F6SA20	Glutathione transferase	LOC100061761		Glutathione transferase OS=Equus caballus OX=9796 GN=LOC100061761 PE=3 SV=3 - [F6SA20_HORSE]	59.17	2	17	218	25.6952	8.08936	1.18778	0.928017	0.817156	0.931092	1.17041	0.95099	Quantified
F6SAV5	Tubulin alpha chain	TUBA1A	FUNCTION: Tubulin is the major constituent of microtubules. It binds two moles of GTP, one at an exchangeable site on the beta chain and one at a non-exchangeable site on the alpha chain. {ECO:0000256|RuleBase:RU000352, ECO:0000256|SAAS:SAAS00392176}.	Tubulin alpha chain OS=Equus caballus OX=9796 GN=TUBA1A PE=3 SV=2 - [F6SAV5_HORSE]	56.76	5	19	451	50.1196	5.05908	0.985799	1.2245	0.965094	1.00393	0.918599	0.938018	Quantified
A0A5F5PRT5	PDZ and LIM domain 5	PDLIM5		PDZ and LIM domain 5 OS=Equus caballus OX=9796 GN=PDLIM5 PE=4 SV=1 - [A0A5F5PRT5_HORSE]	59.83	4	14	234	25.8824	9.72998	0.859702	1.00905	1.00956	1.03269	0.952741	1.18745	Quantified
A0A3Q2GV85	MICOS complex subunit MIC60	IMMT	FUNCTION: Component of the MICOS complex, a large protein complex of the mitochondrial inner membrane that plays crucial roles in the maintenance of crista junctions, inner membrane architecture, and formation of contact sites to the outer membrane. {ECO:0000256|RuleBase:RU363000}.	MICOS complex subunit MIC60 OS=Equus caballus OX=9796 GN=IMMT PE=3 SV=1 - [A0A3Q2GV85_HORSE]	57.5	34	34	680	75.276	6.60986	0.963178	1.00766	1.01149	1.06158	1.03023	0.924356	Quantified
A0A5F5PRP7	PDZ and LIM domain 3	PDLIM3		PDZ and LIM domain 3 OS=Equus caballus OX=9796 GN=PDLIM3 PE=4 SV=1 - [A0A5F5PRP7_HORSE]	77.01	1	16	274	30.2392	7.92822	1.2385	1.59241	1.02067	0.670849	0.846986	0.717262	Quantified
F6QXW2	Phosphatidylethanolamine binding protein 1	PEBP1		Phosphatidylethanolamine binding protein 1 OS=Equus caballus OX=9796 GN=PEBP1 PE=3 SV=3 - [F6QXW2_HORSE]	80.21	11	11	187	20.8846	7.97217	0.97605	0.978694	0.930638	1.01353	0.988298	1.14905	Quantified
A0A3Q2GXL1	Gp_dh_C domain-containing protein			Gp_dh_C domain-containing protein OS=Equus caballus OX=9796 PE=3 SV=2 - [A0A3Q2GXL1_HORSE]	36.48	2	7	159	17.465	9.36377	0.899131	0.779435	1.11805	1.11362	1.00377	1.11384	Quantified
F7E3Y7	Heat shock 27 kDa protein	HSPB1		Heat shock 27 kDa protein OS=Equus caballus OX=9796 GN=HSPB1 PE=3 SV=1 - [F7E3Y7_HORSE]	85.17	17	17	209	23.1037	6.55127	1.01356	0.976382	1.13645	0.981131	0.931329	0.980308	Quantified
A0A3Q2HFL4	Retinal dehydrogenase 1	ALDH1A1		Retinal dehydrogenase 1 OS=Equus caballus OX=9796 GN=ALDH1A1 PE=3 SV=1 - [A0A3Q2HFL4_HORSE]	56.6	24	26	530	58.0363	6.91748	0.884488	1.11474	0.989869	1.07443	0.958158	1.0204	Quantified
A0A3Q2HIE9	Myosin light chain 6	MYL6		Myosin light chain 6 OS=Equus caballus OX=9796 GN=MYL6 PE=4 SV=2 - [A0A3Q2HIE9_HORSE]	51.97	6	9	152	17.0782	4.55127	1.00963	1.14084	0.990769	0.989374	1.01043	0.926446	Quantified
A0A3Q2H3R5	Tubulin beta chain	TUBB4B	FUNCTION: Tubulin is the major constituent of microtubules. It binds two moles of GTP, one at an exchangeable site on the beta chain and one at a non-exchangeable site on the alpha chain. {ECO:0000256|RuleBase:RU000352, ECO:0000256|SAAS:SAAS00031082}.	Tubulin beta chain OS=Equus caballus OX=9796 GN=TUBB4B PE=3 SV=1 - [A0A3Q2H3R5_HORSE]	64.94	4	20	445	49.799	4.89404	0.958002	1.01511	1.04133	1.02087	0.978394	1.02979	Quantified
A0A3Q2HJF2	PDZ domain-containing protein	AHNAK		PDZ domain-containing protein OS=Equus caballus OX=9796 GN=AHNAK PE=4 SV=1 - [A0A3Q2HJF2_HORSE]	37.22	92	93	5956	635.557	6.16357	1.04653	1.01715	0.980747	0.93824	1.00519	1.05296	Quantified
F7BWW6	15S Mg(2+)-ATPase p97 subunit	VCP		15S Mg(2+)-ATPase p97 subunit OS=Equus caballus OX=9796 GN=VCP PE=3 SV=2 - [F7BWW6_HORSE]	54.23	34	34	804	89.0626	5.26221	0.971301	0.96331	1.0549	1.02075	0.983181	1.02635	Quantified
F6Z2I7	Glutathione S-transferase	LOC100058329		Glutathione S-transferase OS=Equus caballus OX=9796 GN=LOC100058329 PE=3 SV=3 - [F6Z2I7_HORSE]	70.64	5	21	218	25.5972	7.82568	0.988094	0.923711	1.03141	1.06159	1.00062	1.02706	Quantified
F7CV04	Laminin subunit gamma 1	LAMC1		Laminin subunit gamma 1 OS=Equus caballus OX=9796 GN=LAMC1 PE=4 SV=3 - [F7CV04_HORSE]	26.18	38	38	1612	176.939	5.18604	1.00566	0.973639	1.07065	0.94574	0.991697	1.03128	Quantified
Q0QF32	Malate dehydrogenase (Fragment)	MDH2		Malate dehydrogenase (Fragment) OS=Equus caballus OX=9796 GN=MDH2 PE=2 SV=1 - [Q0QF32_HORSE]	62.83	1	13	269	28.4147	7.32764	1.02083	1.06261	1.01288	0.992365	0.943362	1.00913	Quantified
F7AXI9	Peroxiredoxin-6	PRDX6	FUNCTION: Thiol-specific peroxidase that catalyzes the reduction of hydrogen peroxide and organic hydroperoxides to water and alcohols, respectively. {ECO:0000256|PIRNR:PIRNR000239}.	Peroxiredoxin-6 OS=Equus caballus OX=9796 GN=PRDX6 PE=3 SV=2 - [F7AXI9_HORSE]	63.39	13	13	224	24.9951	6.02393	0.977786	1.05191	0.861133	1.01341	0.983145	1.12611	Quantified
A0A3Q2LAR7	Carboxylic ester hydrolase	LOC100050992		Carboxylic ester hydrolase OS=Equus caballus OX=9796 GN=LOC100050992 PE=3 SV=2 - [A0A3Q2LAR7_HORSE]	26.9	12	17	565	61.9889	6.55127	0.935936	0.949683	1.02401	1.02018	1.1152	0.887476	Quantified
F6SXF2	Adenylosuccinate synthetase	ADSS1	FUNCTION: Plays an important role in the de novo pathway and in the salvage pathway of purine nucleotide biosynthesis. Catalyzes the first commited step in the biosynthesis of AMP from IMP. {ECO:0000256|HAMAP-Rule:MF_03125}.	Adenylosuccinate synthetase OS=Equus caballus OX=9796 GN=ADSS1 PE=3 SV=3 - [F6SXF2_HORSE]	26.79	2	18	728	78.2611	10.0229	1.02914	0.9097	1.01772	1.04634	1.05247	0.998354	Quantified
A0A5F5PKV5	Selenium binding protein 1	SELENBP1		Selenium binding protein 1 OS=Equus caballus OX=9796 GN=SELENBP1 PE=3 SV=1 - [A0A5F5PKV5_HORSE]	59.75	22	22	472	52.5755	6.27783	1.07114	0.910653	0.968065	1.11876	0.950221	0.976386	Quantified
Q95M34	Immunoglobulin gamma 1 heavy chain constant region (Fragment)	IGHC1		Immunoglobulin gamma 1 heavy chain constant region (Fragment) OS=Equus caballus OX=9796 GN=IGHC1 PE=2 SV=1 - [Q95M34_HORSE]	50.15	8	11	337	37.4145	7.62061	0.86917	1.64754	0.838161	1.11736	0.741937	0.765693	Quantified
F7AZT6	Apolipoprotein B mRNA editing enzyme catalytic subunit 2	APOBEC2		Apolipoprotein B mRNA editing enzyme catalytic subunit 2 OS=Equus caballus OX=9796 GN=APOBEC2 PE=4 SV=1 - [F7AZT6_HORSE]	63.84	11	11	224	25.8629	4.76709	1.12474	0.911518	0.949109	1.18081	0.966282	0.879626	Quantified
F6TLU0	Voltage-dependent anion-selective channel protein 2	VDAC2		Voltage-dependent anion-selective channel protein 2 OS=Equus caballus OX=9796 GN=VDAC2 PE=3 SV=2 - [F6TLU0_HORSE]	55.44	12	12	294	31.5245	7.51807	0.987796	1.00835	1.02675	1.09226	1.01204	0.937015	Quantified
F6Z6J3	Solute carrier family 25 member 12	SLC25A12		Solute carrier family 25 member 12 OS=Equus caballus OX=9796 GN=SLC25A12 PE=3 SV=2 - [F6Z6J3_HORSE]	43.55	27	27	682	75.2782	8.25049	0.987113	0.996145	1.0317	1.01437	1.05957	0.915013	Quantified
A0A5F5PJQ9	Fibrinogen beta chain	FGB		Fibrinogen beta chain OS=Equus caballus OX=9796 GN=FGB PE=4 SV=1 - [A0A5F5PJQ9_HORSE]	55.19	23	23	491	55.8114	8.26514	0.928007	1.79581	0.770962	1.18534	0.640666	0.679738	Quantified
A0A3Q2HZW1	Uncharacterized protein	HSPA2		Uncharacterized protein OS=Equus caballus OX=9796 GN=HSPA2 PE=3 SV=1 - [A0A3Q2HZW1_HORSE]	49.69	17	28	636	69.7958	5.66846	0.957722	0.991327	0.905957	0.985484	0.885299	1.27387	Quantified
A0A3Q2GT23	Alpha-1,4 glucan phosphorylase	PYGL	FUNCTION: Phosphorylase is an important allosteric enzyme in carbohydrate metabolism. Enzymes from different sources differ in their regulatory mechanisms and in their natural substrates. However, all known phosphorylases share catalytic and structural properties. {ECO:0000256|RuleBase:RU000587}.	Alpha-1,4 glucan phosphorylase OS=Equus caballus OX=9796 GN=PYGL PE=3 SV=2 - [A0A3Q2GT23_HORSE]	12.36	1	9	817	93.3652	7.78174	1.01338	0.881876	0.992864	1.07826	0.967329	1.11741	Quantified
F6ZY40	Lamin A/C	LMNA		Lamin A/C OS=Equus caballus OX=9796 GN=LMNA PE=3 SV=1 - [F6ZY40_HORSE]	52.94	32	33	663	74.0447	7.02002	1.00094	1.04002	0.977083	1.01753	0.965583	1.029	Quantified
F6WSE2	Oxoglutarate dehydrogenase	OGDH		Oxoglutarate dehydrogenase OS=Equus caballus OX=9796 GN=OGDH PE=3 SV=2 - [F6WSE2_HORSE]	32.51	29	29	1052	118.753	6.80029	1.03322	1.0196	0.976826	1.09098	0.980044	0.916559	Quantified
F7CKI7	Fibrillin 1	FBN1		Fibrillin 1 OS=Equus caballus OX=9796 GN=FBN1 PE=3 SV=2 - [F7CKI7_HORSE]	20.36	52	52	3030	328.011	5.03369	0.997328	0.696589	1.30245	0.883285	0.980524	1.09276	Quantified
A0A5F5PFH0	Parkinsonism associated deglycase	PARK7		Parkinsonism associated deglycase OS=Equus caballus OX=9796 GN=PARK7 PE=4 SV=1 - [A0A5F5PFH0_HORSE]	63.31	1	12	169	17.9556	8.25049	0.86096	1.3703	0.962195	0.934444	0.91992	1.03203	Quantified
F6SYI2	Crystallin alpha B	CRYAB	FUNCTION: May contribute to the transparency and refractive index of the lens. Has chaperone-like activity, preventing aggregation of various proteins under a wide range of stress conditions. {ECO:0000256|PIRNR:PIRNR036514}.	Crystallin alpha B OS=Equus caballus OX=9796 GN=CRYAB PE=3 SV=1 - [F6SYI2_HORSE]	67.24	11	11	174	19.9834	7.32764	1.15151	0.972434	1.0544	0.927633	0.952037	1.01815	Quantified
K9K271	Annexin			Annexin OS=Equus caballus OX=9796 PE=2 SV=1 - [K9K271_HORSE]	64.31	23	23	339	38.5738	7.31299	0.958253	1.08412	0.95197	1.0093	0.963718	1.04319	Quantified
A0A5F5PZ38	Gp_dh_C domain-containing protein			Gp_dh_C domain-containing protein OS=Equus caballus OX=9796 PE=3 SV=1 - [A0A5F5PZ38_HORSE]	43.4	1	5	159	17.457	9.29053	0.962402	0.838217	1.01678	0.98202	1.11079	1.12067	Quantified
A0A3Q2IDY1	Sodium/potassium-transporting ATPase subunit alpha	ATP1A2		Sodium/potassium-transporting ATPase subunit alpha OS=Equus caballus OX=9796 GN=ATP1A2 PE=3 SV=1 - [A0A3Q2IDY1_HORSE]	37.61	20	30	952	104.716	5.8335	1.05903	0.985418	0.973962	0.928568	0.991531	1.0891	Quantified
F6TT86	Troponin T1, slow skeletal type	TNNT1		Troponin T1, slow skeletal type OS=Equus caballus OX=9796 GN=TNNT1 PE=3 SV=3 - [F6TT86_HORSE]	46.03	14	18	252	30.1496	6.59521	0.84565	1.09028	0.920896	0.97595	0.945532	1.21027	Quantified
A0A3Q2HBY0	Succinate dehydrogenase [ubiquinone] flavoprotein subunit, mitochondrial	SDHA	FUNCTION: Flavoprotein (FP) subunit of succinate dehydrogenase (SDH) that is involved in complex II of the mitochondrial electron transport chain and is responsible for transferring electrons from succinate to ubiquinone (coenzyme Q). {ECO:0000256|RuleBase:RU362051}.	Succinate dehydrogenase [ubiquinone] flavoprotein subunit, mitochondrial OS=Equus caballus OX=9796 GN=SDHA PE=3 SV=1 - [A0A3Q2HBY0_HORSE]	46.73	23	23	672	73.7978	7.28369	1.00802	0.942803	1.00419	1.1059	0.974502	0.97346	Quantified
A0A5F5PSF8	Glutathione transferase	LOC100061761		Glutathione transferase OS=Equus caballus OX=9796 GN=LOC100061761 PE=3 SV=1 - [A0A5F5PSF8_HORSE]	69.12	5	19	217	25.3579	6.68311	1.03194	0.907761	0.92017	1.05392	1.03665	0.934368	Quantified
H9GZU8	Uncharacterized protein			Uncharacterized protein OS=Equus caballus OX=9796 PE=4 SV=3 - [H9GZU8_HORSE]	36.18	7	13	445	48.8053	7.56201	1.53846	1.02751	0.581104	1.57495	0.748479	0.638424	Quantified
P12762	Aldehyde dehydrogenase, mitochondrial	ALDH2		Aldehyde dehydrogenase, mitochondrial OS=Equus caballus OX=9796 GN=ALDH2 PE=1 SV=1 - [ALDH2_HORSE]	44.2	16	17	500	54.1324	5.97314	0.968143	0.93002	0.996233	1.1549	0.9673	0.999702	Quantified
F6WJH8	SET and MYND domain containing 1	SMYD1		SET and MYND domain containing 1 OS=Equus caballus OX=9796 GN=SMYD1 PE=4 SV=2 - [F6WJH8_HORSE]	50.61	21	21	490	56.5199	6.90283	0.892192	0.978635	1.03873	0.983295	1.00598	1.12788	Quantified
A0A3Q2IBE3	UTP--glucose-1-phosphate uridylyltransferase	UGP2		UTP--glucose-1-phosphate uridylyltransferase OS=Equus caballus OX=9796 GN=UGP2 PE=3 SV=2 - [A0A3Q2IBE3_HORSE]	63.26	25	25	479	53.6881	8.54346	0.934067	1.07294	0.977866	1.04249	0.992687	1.0105	Quantified
F6TLD9	Tubulin beta chain	TUBB	FUNCTION: Tubulin is the major constituent of microtubules. It binds two moles of GTP, one at an exchangeable site on the beta chain and one at a non-exchangeable site on the alpha chain. {ECO:0000256|RuleBase:RU000352, ECO:0000256|SAAS:SAAS00031082}.	Tubulin beta chain OS=Equus caballus OX=9796 GN=TUBB PE=3 SV=2 - [F6TLD9_HORSE]	59.01	4	19	444	49.639	4.89404	0.97942	1.11502	1.0348	1.01106	0.931695	0.946534	Quantified
B2L109	Glycogen [starch] synthase	GYS1	FUNCTION: Transfers the glycosyl residue from UDP-Glc to the non-reducing end of alpha-1,4-glucan. {ECO:0000256|RuleBase:RU363104}.	Glycogen [starch] synthase OS=Equus caballus OX=9796 GN=GYS1 PE=2 SV=1 - [B2L109_HORSE]	38.13	23	23	737	83.8425	6.17627	0.944887	0.989089	1.0419	1.07693	0.953568	1.04195	Quantified
F6TVY8	Enoyl-CoA hydratase	HADHA		Enoyl-CoA hydratase OS=Equus caballus OX=9796 GN=HADHA PE=3 SV=1 - [F6TVY8_HORSE]	44.23	25	25	762	82.6267	9.11475	0.975539	1.02392	1.00873	1.10698	0.967894	0.967777	Quantified
F6Q4R1	Elongation factor 1-alpha	EEF1A2	FUNCTION: This protein promotes the GTP-dependent binding of aminoacyl-tRNA to the A-site of ribosomes during protein biosynthesis. {ECO:0000256|RuleBase:RU000325}.	Elongation factor 1-alpha OS=Equus caballus OX=9796 GN=EEF1A2 PE=3 SV=3 - [F6Q4R1_HORSE]	64.6	13	22	483	52.7882	8.17725	0.944268	0.958345	0.997177	1.04811	1.04201	0.984834	Quantified
A0A5F5Q325	Pyruvate dehydrogenase E1 component subunit beta	PDHB	FUNCTION: The pyruvate dehydrogenase complex catalyzes the overall conversion of pyruvate to acetyl-CoA and CO2. {ECO:0000256|RuleBase:RU364074}.	Pyruvate dehydrogenase E1 component subunit beta OS=Equus caballus OX=9796 GN=PDHB PE=4 SV=1 - [A0A5F5Q325_HORSE]	36.36	11	11	341	37.0959	5.71924	0.947838	1.01658	1.02757	1.04715	1.03599	0.937755	Quantified
F6VSN2	GST class-pi	GSTP1		GST class-pi OS=Equus caballus OX=9796 GN=GSTP1 PE=3 SV=3 - [F6VSN2_HORSE]	44.29	8	8	210	23.428	6.90283	1.0968	0.872239	0.929284	1.03813	1.02189	0.997643	Quantified
A0A5F5Q4B8	Protein phosphatase 1 regulatory subunit 3A	PPP1R3A		Protein phosphatase 1 regulatory subunit 3A OS=Equus caballus OX=9796 GN=PPP1R3A PE=4 SV=1 - [A0A5F5Q4B8_HORSE]	40	37	37	1090	122.653	5.10986	0.970157	0.946275	1.02466	1.011	1.00582	1.07035	Quantified
F6VSC4	Myosin heavy chain 9	MYH9		Myosin heavy chain 9 OS=Equus caballus OX=9796 GN=MYH9 PE=3 SV=3 - [F6VSC4_HORSE]	29.38	43	58	1940	224.503	5.69385	1.08626	1.16643	0.945375	0.973591	0.939186	0.920821	Quantified
F6ZCV2	Tropomodulin 4	TMOD4		Tropomodulin 4 OS=Equus caballus OX=9796 GN=TMOD4 PE=4 SV=2 - [F6ZCV2_HORSE]	57.39	13	14	345	39.2465	4.80518	0.896393	0.958479	1.05326	0.924603	1.00665	1.15779	Quantified
F6ZCA4	Protein-arginine deiminase	PADI2		Protein-arginine deiminase OS=Equus caballus OX=9796 GN=PADI2 PE=3 SV=2 - [F6ZCA4_HORSE]	39.25	20	20	665	75.6972	5.73193	0.828131	0.86502	1.07966	1.11696	1.14985	0.93602	Quantified
A0A3Q2I9D4	Annexin	ANXA5		Annexin OS=Equus caballus OX=9796 GN=ANXA5 PE=3 SV=1 - [A0A3Q2I9D4_HORSE]	58.51	19	20	323	36.2487	5.08447	0.963891	0.892371	1.05415	1.08703	0.860652	1.14829	Quantified
F6U3F1	Dihydrolipoyl dehydrogenase	DLD		Dihydrolipoyl dehydrogenase OS=Equus caballus OX=9796 GN=DLD PE=2 SV=1 - [F6U3F1_HORSE]	49.9	19	19	509	54.095	7.6792	1.0065	0.989368	0.969562	1.02886	1.03698	0.935369	Quantified
F7C373	75 kDa glucose-regulated protein	HSPA9		75 kDa glucose-regulated protein OS=Equus caballus OX=9796 GN=HSPA9 PE=3 SV=2 - [F7C373_HORSE]	45.36	27	28	679	73.6609	6.30322	1.00518	1.06515	1.00803	1.03165	0.958386	0.920423	Quantified
A0A5F5Q1G0	Synaptopodin 2	SYNPO2		Synaptopodin 2 OS=Equus caballus OX=9796 GN=SYNPO2 PE=4 SV=1 - [A0A5F5Q1G0_HORSE]	23.93	23	24	1233	133.004	8.67529	0.996941	0.987198	1.0087	0.972521	1.01224	1.04163	Quantified
A0A3Q2KM06	Collagen type VI alpha 1 chain	COL6A1		Collagen type VI alpha 1 chain OS=Equus caballus OX=9796 GN=COL6A1 PE=4 SV=2 - [A0A3Q2KM06_HORSE]	28.72	25	25	1027	108.904	5.40186	0.917744	1.13148	0.986939	0.992657	0.880772	1.16751	Quantified
A0A5F5PYF1	Tyrosine 3-monooxygenase/tryptophan 5-monooxygenase activation protein epsilon	YWHAE		Tyrosine 3-monooxygenase/tryptophan 5-monooxygenase activation protein epsilon OS=Equus caballus OX=9796 GN=YWHAE PE=3 SV=1 - [A0A5F5PYF1_HORSE]	69.8	16	19	255	29.1554	4.7417	0.981413	0.990329	1.07013	0.925619	0.989811	1.03121	Quantified
A0A5F5PXN1	Voltage-dependent anion-selective channel protein 3	VDAC3		Voltage-dependent anion-selective channel protein 3 OS=Equus caballus OX=9796 GN=VDAC3 PE=3 SV=1 - [A0A5F5PXN1_HORSE]	65.14	13	14	284	30.8224	8.77783	0.962581	0.950057	1.01422	0.93046	1.07569	1.04472	Quantified
F7C6F2	Ubiquitin-activating enzyme E1	UBA1		Ubiquitin-activating enzyme E1 OS=Equus caballus OX=9796 GN=UBA1 PE=3 SV=1 - [F7C6F2_HORSE]	29.11	24	24	1058	117.881	5.85889	0.994504	0.977384	0.997067	1.06856	0.974762	1.02089	Quantified
A0A3Q2HIU6	Carnitine O-acetyltransferase	CRAT		Carnitine O-acetyltransferase OS=Equus caballus OX=9796 GN=CRAT PE=3 SV=2 - [A0A3Q2HIU6_HORSE]	34.35	21	21	626	70.7823	8.44092	0.939075	0.999884	0.958721	1.1776	0.948381	1.0095	Quantified
F6SJM8	ATP synthase subunit gamma	ATP5F1C		ATP synthase subunit gamma OS=Equus caballus OX=9796 GN=ATP5F1C PE=3 SV=2 - [F6SJM8_HORSE]	43.1	12	12	297	32.8412	9.33447	1.03405	0.966613	1.0479	1.00888	1.03507	0.896397	Quantified
A0A3Q2I2N0	F-actin-capping protein subunit alpha	CAPZA2	FUNCTION: F-actin-capping proteins bind in a Ca(2+)-independent manner to the fast growing ends of actin filaments (barbed end) thereby blocking the exchange of subunits at these ends. Unlike other capping proteins (such as gelsolin and severin), these proteins do not sever actin filaments. {ECO:0000256|RuleBase:RU365077, ECO:0000256|SAAS:SAAS01187389}.	F-actin-capping protein subunit alpha OS=Equus caballus OX=9796 GN=CAPZA2 PE=3 SV=2 - [A0A3Q2I2N0_HORSE]	57.3	8	9	274	31.5411	6.94678	0.909023	0.989698	1.04546	0.929313	1.01545	1.13022	Quantified
F6ZRY9	Tubulin alpha chain	TUBA8	FUNCTION: Tubulin is the major constituent of microtubules. It binds two moles of GTP, one at an exchangeable site on the beta chain and one at a non-exchangeable site on the alpha chain. {ECO:0000256|RuleBase:RU000352, ECO:0000256|SAAS:SAAS00392176}.	Tubulin alpha chain OS=Equus caballus OX=9796 GN=TUBA8 PE=3 SV=1 - [F6ZRY9_HORSE]	47.66	8	16	449	50.0336	5.09717	1.11769	0.993735	1.05883	0.983277	0.913951	0.91663	Quantified
F6ZY52	Succinate--CoA ligase [ADP-forming] subunit beta, mitochondrial	SUCLA2	FUNCTION: ATP-specific succinyl-CoA synthetase functions in the citric acid cycle (TCA), coupling the hydrolysis of succinyl-CoA to the synthesis of ATP and thus represents the only step of substrate-level phosphorylation in the TCA. The beta subunit provides nucleotide specificity of the enzyme and binds the substrate succinate, while the binding sites for coenzyme A and phosphate are found in t…	Succinate--CoA ligase [ADP-forming] subunit beta, mitochondrial OS=Equus caballus OX=9796 GN=SUCLA2 PE=3 SV=2 - [F6ZY52_HORSE]	45.57	21	22	463	50.2452	7.38623	0.994355	0.982905	1.03163	1.06933	1.00624	0.928051	Quantified
F6XWM5	Haptoglobin	LOC100067869	FUNCTION: As a result of hemolysis, hemoglobin is found to accumulate in the kidney and is secreted in the urine. Haptoglobin captures, and combines with free plasma hemoglobin to allow hepatic recycling of heme iron and to prevent kidney damage. Haptoglobin also acts as an antioxidant, has antibacterial activity and plays a role in modulating many aspects of the acute phase response. Hemoglobin/…	Haptoglobin OS=Equus caballus OX=9796 GN=LOC100067869 PE=3 SV=2 - [F6XWM5_HORSE]	48.41	18	18	347	38.4414	5.88428	0.690494	1.90955	0.730779	1.3589	0.666478	0.717776	Quantified
A0A650BPW9	Calcium-activated neutral proteinase 1	CAPNI		Calcium-activated neutral proteinase 1 OS=Equus asinus OX=9793 GN=CAPNI PE=2 SV=1 - [A0A650BPW9_EQUAS]	44.06	26	27	715	81.9571	5.80811	0.966129	1.01136	0.995599	1.05587	0.973213	1.0622	Quantified
A0A3Q2LB43	PDZ and LIM domain 7	PDLIM7		PDZ and LIM domain 7 OS=Equus caballus OX=9796 GN=PDLIM7 PE=4 SV=2 - [A0A3Q2LB43_HORSE]	50	3	10	222	24.3266	9.61279	0.799577	1.08587	0.969794	0.996987	1.06559	1.02222	Quantified
F6ZFH9	Tyrosine 3-monooxygenase/tryptophan 5-monooxygenase activation protein gamma	YWHAG		Tyrosine 3-monooxygenase/tryptophan 5-monooxygenase activation protein gamma OS=Equus caballus OX=9796 GN=YWHAG PE=3 SV=2 - [F6ZFH9_HORSE]	65.59	10	16	247	28.2849	4.89404	0.932416	0.89574	1.09151	0.98498	1.03917	1.06118	Quantified
F6XVX2	Acetyltransferase component of pyruvate dehydrogenase complex	DLAT	FUNCTION: The pyruvate dehydrogenase complex catalyzes the overall conversion of pyruvate to acetyl-CoA and CO(2). {ECO:0000256|RuleBase:RU361137}.	Acetyltransferase component of pyruvate dehydrogenase complex OS=Equus caballus OX=9796 GN=DLAT PE=3 SV=1 - [F6XVX2_HORSE]	30.6	17	17	647	68.8288	7.73779	0.991045	1.07364	1.01509	1.0421	1.0055	0.91233	Quantified
F7DQB9	LIM and cysteine rich domains 1	LMCD1		LIM and cysteine rich domains 1 OS=Equus caballus OX=9796 GN=LMCD1 PE=4 SV=2 - [F7DQB9_HORSE]	58.13	20	20	363	40.77	8.104	1.02432	1.01785	0.897321	0.898305	0.982446	1.14792	Quantified
F6VNB1	Myosin light chain 4	MYL4		Myosin light chain 4 OS=Equus caballus OX=9796 GN=MYL4 PE=4 SV=1 - [F6VNB1_HORSE]	23.35	2	4	197	21.5758	5.03369	0.949747	0.973949	1.11419	0.864949	1.09143	1.0241	Quantified
A0A3Q2I532	Pyruvate dehydrogenase E1 subunit alpha 1	PDHA1		Pyruvate dehydrogenase E1 subunit alpha 1 OS=Equus caballus OX=9796 GN=PDHA1 PE=4 SV=1 - [A0A3Q2I532_HORSE]	58.77	21	21	359	40.1911	8.29443	0.990401	0.996392	1.01896	1.05041	1.016	0.946227	Quantified
A0A3Q2HZB8	Electron transfer flavoprotein subunit alpha	ETFA	FUNCTION: The electron transfer flavoprotein serves as a specific electron acceptor for several dehydrogenases, including five acyl-CoA dehydrogenases, glutaryl-CoA and sarcosine dehydrogenase. It transfers the electrons to the main mitochondrial respiratory chain via ETF-ubiquinone oxidoreductase (ETF dehydrogenase). {ECO:0000256|PIRNR:PIRNR000089}.	Electron transfer flavoprotein subunit alpha OS=Equus caballus OX=9796 GN=ETFA PE=3 SV=1 - [A0A3Q2HZB8_HORSE]	57.45	13	13	329	34.7372	7.6499	1.0907	0.955154	0.961727	1.08271	0.975968	0.94326	Quantified
A0A5F5PZZ4	Uncharacterized protein			Uncharacterized protein OS=Equus caballus OX=9796 PE=4 SV=1 - [A0A5F5PZZ4_HORSE]	38.29	10	12	410	45.4927	6.52197	0.820805	1.53348	0.766114	1.13857	0.892078	0.878076	Quantified
F7DYV0	Galectin	LGALS1		Galectin OS=Equus caballus OX=9796 GN=LGALS1 PE=2 SV=1 - [F7DYV0_HORSE]	91.11	10	10	135	14.7442	5.50342	1.03651	1.07443	1.08243	1.0119	0.85007	0.969006	Quantified
A0A3Q2HU63	PDZ and LIM domain 7	PDLIM7		PDZ and LIM domain 7 OS=Equus caballus OX=9796 GN=PDLIM7 PE=4 SV=2 - [A0A3Q2HU63_HORSE]	25.71	2	9	424	46.4619	8.33838	0.923862	0.894072	1.09813	0.948825	1.11242	1.12751	Quantified
F7CT91	Cofilin 2	CFL2		Cofilin 2 OS=Equus caballus OX=9796 GN=CFL2 PE=3 SV=2 - [F7CT91_HORSE]	74.7	11	15	166	18.7249	7.88428	1.04101	0.972908	0.992293	0.964989	0.937149	1.12955	Quantified
F6ZBD7	Phosphoglycolate phosphatase	PGP		Phosphoglycolate phosphatase OS=Equus caballus OX=9796 GN=PGP PE=4 SV=3 - [F6ZBD7_HORSE]	52.16	14	14	347	37.0799	7.06396	1.06171	0.948153	1.02132	1.11846	0.945218	0.913968	Quantified
B9VR88	Collagen alpha-1 type I chain	COL1A1		Collagen alpha-1 type I chain OS=Equus asinus OX=9793 GN=COL1A1 PE=2 SV=1 - [B9VR88_EQUAS]	12.99	18	18	1463	138.912	5.85889	0.963507	0.696757	1.75673	0.684835	0.605168	1.18566	Quantified
A0A3Q2H556	Troponin I1, slow skeletal type	TNNI1		Troponin I1, slow skeletal type OS=Equus caballus OX=9796 GN=TNNI1 PE=4 SV=1 - [A0A3Q2H556_HORSE]	41.71	11	12	187	21.6456	9.65674	0.850406	1.07236	0.91668	0.969572	0.938788	1.24913	Quantified
F7E244	Elongation factor Tu	TUFM	FUNCTION: This protein promotes the GTP-dependent binding of aminoacyl-tRNA to the A-site of ribosomes during protein biosynthesis. {ECO:0000256|RuleBase:RU000325}.	Elongation factor Tu OS=Equus caballus OX=9796 GN=TUFM PE=3 SV=2 - [F7E244_HORSE]	54.63	22	22	454	49.5841	7.21045	1.0065	1.01313	1.00755	1.0454	1.00014	0.936401	Quantified
F6Z8W0	WD repeat domain 1	WDR1		WD repeat domain 1 OS=Equus caballus OX=9796 GN=WDR1 PE=4 SV=2 - [F6Z8W0_HORSE]	50.99	23	23	606	66.1969	6.69775	0.966995	0.990806	1.01547	1.01729	0.978576	1.04928	Quantified
A0A3Q2H1S8	Filamin B	FLNB		Filamin B OS=Equus caballus OX=9796 GN=FLNB PE=3 SV=1 - [A0A3Q2H1S8_HORSE]	6.05	3	15	2578	275.193	5.75732	0.985103	1.05616	0.962813	0.951276	0.966131	1.01764	Quantified
F6Y5K6	Laminin subunit beta 1	LAMB1		Laminin subunit beta 1 OS=Equus caballus OX=9796 GN=LAMB1 PE=4 SV=2 - [F6Y5K6_HORSE]	19.32	29	29	1786	196.828	4.90674	1.02214	0.971713	1.07009	0.945551	1.01352	0.998397	Quantified
F7A4V1	Histone H2B	H2BU1		Histone H2B OS=Equus caballus OX=9796 GN=H2BU1 PE=3 SV=1 - [F7A4V1_HORSE]	52.38	3	8	126	13.9136	10.3159	1.00281	0.895678	1.01182	1.06056	0.943946	1.05525	Quantified
A0A5F5Q268	Calpain-3	CAPN3		Calpain-3 OS=Equus caballus OX=9796 GN=CAPN3 PE=3 SV=1 - [A0A5F5Q268_HORSE]	34.59	23	23	821	94.5647	6.16357	0.947653	0.934029	1.04482	1.01875	1.01624	1.02956	Quantified
A0A3Q2I6N0	Filamin A	FLNA		Filamin A OS=Equus caballus OX=9796 GN=FLNA PE=3 SV=1 - [A0A3Q2I6N0_HORSE]	18.07	28	42	2524	267.984	6.06201	1.01246	1.09016	1.06503	0.968139	0.937431	0.917839	Quantified
A0A3Q2HWS7	Serine/threonine-protein phosphatase	PPP1CB		Serine/threonine-protein phosphatase OS=Equus caballus OX=9796 GN=PPP1CB PE=3 SV=1 - [A0A3Q2HWS7_HORSE]	50.91	4	12	328	37.3097	6.18896	1.01566	0.910458	0.988644	0.958957	1.02847	1.04938	Quantified
A0A3Q2H3M7	Histone H2B	H2BC7		Histone H2B OS=Equus caballus OX=9796 GN=H2BC7 PE=3 SV=1 - [A0A3Q2H3M7_HORSE]	46.83	2	7	126	13.9096	10.3159	1.15913	0.838612	0.984486	1.03142	0.958614	1.07091	Quantified
F6XH19	Nidogen 1	NID1		Nidogen 1 OS=Equus caballus OX=9796 GN=NID1 PE=4 SV=2 - [F6XH19_HORSE]	29.18	29	30	1244	135.72	5.41455	0.972192	1.03754	1.04305	0.975241	0.995513	1.00229	Quantified
P00443	Superoxide dismutase [Cu-Zn]	SOD1	FUNCTION: Destroys radicals which are normally produced within the cells and which are toxic to biological systems.	Superoxide dismutase [Cu-Zn] OS=Equus caballus OX=9796 GN=SOD1 PE=1 SV=2 - [SODC_HORSE]	64.94	8	8	154	16.061	6.52197	1.05169	0.96928	0.924705	0.969382	1.00886	1.05054	Quantified
F6S9R7	Annexin	ANXA4		Annexin OS=Equus caballus OX=9796 GN=ANXA4 PE=3 SV=1 - [F6S9R7_HORSE]	63.86	19	20	321	36.0443	5.92236	0.97607	0.981893	0.997915	0.964495	1.00478	1.10391	Quantified
A0A3Q2GTR9	Caveolae associated protein 1	CAVIN1		Caveolae associated protein 1 OS=Equus caballus OX=9796 GN=CAVIN1 PE=3 SV=1 - [A0A3Q2GTR9_HORSE]	30	11	11	390	43.3537	5.51611	1.02264	1.0338	0.974483	0.987962	0.971617	1.03173	Quantified
A0A3Q2H980	Phosphorylase b kinase regulatory subunit	PHKB	FUNCTION: Phosphorylase b kinase catalyzes the phosphorylation of serine in certain substrates, including troponin I. {ECO:0000256|RuleBase:RU364123}.	Phosphorylase b kinase regulatory subunit OS=Equus caballus OX=9796 GN=PHKB PE=3 SV=2 - [A0A3Q2H980_HORSE]	22.56	24	24	1086	123.92	7.02002	0.858022	1.0177	1.06987	1.01844	1.03614	1.02776	Quantified
A0A3Q2H8Z9	NADH dehydrogenase [ubiquinone] flavoprotein 1, mitochondrial	NDUFV1	FUNCTION: Core subunit of the mitochondrial membrane respiratory chain NADH dehydrogenase (Complex I) that is believed to belong to the minimal assembly required for catalysis. Complex I functions in the transfer of electrons from NADH to the respiratory chain. {ECO:0000256|RuleBase:RU364066}.	NADH dehydrogenase [ubiquinone] flavoprotein 1, mitochondrial OS=Equus caballus OX=9796 GN=NDUFV1 PE=3 SV=1 - [A0A3Q2H8Z9_HORSE]	42.46	15	15	464	50.6396	8.20654	1.00502	0.989864	1.00409	1.04702	0.957885	0.9957	Quantified
F7CNJ5	Cullin associated and neddylation dissociated 2 (putative)	CAND2		Cullin associated and neddylation dissociated 2 (putative) OS=Equus caballus OX=9796 GN=CAND2 PE=3 SV=2 - [F7CNJ5_HORSE]	33.33	29	31	1236	134.844	5.63037	0.908501	0.961381	0.996222	1.0629	1.03492	1.03112	Quantified
F6RHB3	Dynein cytoplasmic 1 heavy chain 1	DYNC1H1		Dynein cytoplasmic 1 heavy chain 1 OS=Equus caballus OX=9796 GN=DYNC1H1 PE=3 SV=2 - [F6RHB3_HORSE]	14.87	65	65	4646	532.091	6.43018	0.986722	1.02272	1.01349	0.979588	1.00593	1.01023	Quantified
A0A3Q2HL82	F-actin-capping protein subunit beta	CAPZB	FUNCTION: F-actin-capping proteins bind in a Ca(2+)-independent manner to the fast growing ends of actin filaments (barbed end) thereby blocking the exchange of subunits at these ends. Unlike other capping proteins (such as gelsolin and severin), these proteins do not sever actin filaments. {ECO:0000256|RuleBase:RU365078, ECO:0000256|SAAS:SAAS01187389}.	F-actin-capping protein subunit beta OS=Equus caballus OX=9796 GN=CAPZB PE=3 SV=1 - [A0A3Q2HL82_HORSE]	62.09	3	18	277	31.2877	5.57959	0.949021	0.99289	0.998273	0.941336	1.04635	1.07941	Quantified
F7CPH9	Cytochrome P450 family 2 subfamily U member 1	CYP2U1		Cytochrome P450 family 2 subfamily U member 1 OS=Equus caballus OX=9796 GN=CYP2U1 PE=3 SV=3 - [F7CPH9_HORSE]	55.41	15	15	314	34.2859	8.88037	1.03857	1.00458	0.997476	1.04288	1.02082	0.956046	Quantified
F6Z2L5	Apolipoprotein A1	APOA1		Apolipoprotein A1 OS=Equus caballus OX=9796 GN=APOA1 PE=3 SV=1 - [F6Z2L5_HORSE]	60.53	18	18	266	30.3119	5.92236	0.846241	1.59646	0.704079	1.26194	0.828516	0.767453	Quantified
Q861U1	Myosin heavy chain 2a (Fragment)	MHC-2a		Myosin heavy chain 2a (Fragment) OS=Equus caballus OX=9796 GN=MHC-2a PE=2 SV=1 - [Q861U1_HORSE]	78.95	1	4	38	4.45633	5.31299							Identified
F7AYW3	Serine/threonine-protein phosphatase	PPP1CC		Serine/threonine-protein phosphatase OS=Equus caballus OX=9796 GN=PPP1CC PE=3 SV=2 - [F7AYW3_HORSE]	43.32	2	11	337	38.5274	6.12549	1.04956	0.908127	0.976263	0.980269	1.06471	1.03786	Quantified
A0A0A1E691	Immmunoglobulin lambda light chain variable region (Fragment)	IGL		Immmunoglobulin lambda light chain variable region (Fragment) OS=Equus caballus OX=9796 GN=IGL PE=2 SV=1 - [A0A0A1E691_HORSE]	33.18	0	5	223	23.0233	8.04541							Identified
A0A5F5PMZ3	Apoptosis inducing factor mitochondria associated 1	AIFM1		Apoptosis inducing factor mitochondria associated 1 OS=Equus caballus OX=9796 GN=AIFM1 PE=3 SV=1 - [A0A5F5PMZ3_HORSE]	32.35	16	16	609	66.1086	9.0415	0.976148	1.03936	0.932029	1.11724	1.00276	0.95289	Quantified
F7DQS6	Phosphoglycerate mutase	PGAM1		Phosphoglycerate mutase OS=Equus caballus OX=9796 GN=PGAM1 PE=3 SV=2 - [F7DQS6_HORSE]	33.86	4	9	254	28.8038	7.18115	1.02063	0.99911	1.00411	1.02361	0.939064	1.01686	Quantified
F6R8R0	Serine/threonine-protein phosphatase	PPP1CA		Serine/threonine-protein phosphatase OS=Equus caballus OX=9796 GN=PPP1CA PE=3 SV=2 - [F6R8R0_HORSE]	40	1	10	330	37.4878	6.32861	1.12793	0.932829	1.00712	0.974878	1.03834	0.959902	Quantified
F7CE45	Acetyl-CoA acetyltransferase 1	ACAT1		Acetyl-CoA acetyltransferase 1 OS=Equus caballus OX=9796 GN=ACAT1 PE=3 SV=2 - [F7CE45_HORSE]	43.33	15	15	427	45.0057	8.95361	1.03936	0.979302	1.00061	1.01529	0.975966	1.00726	Quantified
F6XPL9	Obg-like ATPase 1	OLA1	FUNCTION: Hydrolyzes ATP, and can also hydrolyze GTP with lower efficiency. Has lower affinity for GTP. {ECO:0000256|HAMAP-Rule:MF_03167}.	Obg-like ATPase 1 OS=Equus caballus OX=9796 GN=OLA1 PE=3 SV=2 - [F6XPL9_HORSE]	48.32	17	17	416	46.7693	8.26514	0.926069	0.993842	1.02611	1.06081	0.976608	1.03913	Quantified
F6RLT8	Calcium-activated neutral proteinase small subunit	CAPNS1		Calcium-activated neutral proteinase small subunit OS=Equus caballus OX=9796 GN=CAPNS1 PE=4 SV=3 - [F6RLT8_HORSE]	42.64	7	7	265	28.0816	5.30029	1.01001	0.92756	0.96802	1.03857	1.00554	1.0851	Quantified
F6WDW3	Keratin 10A	KRT10A		Keratin 10A OS=Equus caballus OX=9796 GN=KRT10A PE=3 SV=2 - [F6WDW3_HORSE]	21.63	9	14	564	57.3751	5.021	0.615361	0.598094	0.715895	0.470776	2.58641	0.786154	Quantified
F6YAZ0	ATP synthase subunit d, mitochondrial	ATP5PD	FUNCTION: Mitochondrial membrane ATP synthase (F(1)F(0) ATP synthase or Complex V) produces ATP from ADP in the presence of a proton gradient across the membrane which is generated by electron transport complexes of the respiratory chain. F-type ATPases consist of two structural domains, F(1) - containing the extramembraneous catalytic core, and F(0) - containing the membrane proton channel, link…	ATP synthase subunit d, mitochondrial OS=Equus caballus OX=9796 GN=ATP5PD PE=3 SV=3 - [F6YAZ0_HORSE]	81.37	15	15	161	18.5206	5.49072	1.03916	1.01205	1.05949	0.983733	1.0107	0.916838	Quantified
F6XEB4	Tyrosine 3-monooxygenase/tryptophan 5-monooxygenase activation protein zeta	YWHAZ		Tyrosine 3-monooxygenase/tryptophan 5-monooxygenase activation protein zeta OS=Equus caballus OX=9796 GN=YWHAZ PE=3 SV=2 - [F6XEB4_HORSE]	64.76	10	14	227	25.909	5.05908	1.05163	1.11233	1.0139	0.985056	0.951875	1.00219	Quantified
A0A3Q2HKA5	Uncharacterized protein	CMYA5		Uncharacterized protein OS=Equus caballus OX=9796 GN=CMYA5 PE=4 SV=1 - [A0A3Q2HKA5_HORSE]	12.5	46	46	4311	474.518	4.69092	0.970018	0.96784	0.976879	0.988273	1.06261	1.04677	Quantified
F7CAC5	Ig-like domain-containing protein			Ig-like domain-containing protein OS=Equus caballus OX=9796 PE=4 SV=2 - [F7CAC5_HORSE]	33.08	0	3	130	13.5868	8.74854							Identified
A0A3Q2HTG2	Fibrinogen alpha chain	FGA		Fibrinogen alpha chain OS=Equus caballus OX=9796 GN=FGA PE=4 SV=2 - [A0A3Q2HTG2_HORSE]	27.79	21	21	975	104.79	6.354	0.941121	1.81687	0.764601	1.09554	0.727795	0.755062	Quantified
F7DQG7	Calcium voltage-gated channel auxiliary subunit alpha2delta 1	CACNA2D1		Calcium voltage-gated channel auxiliary subunit alpha2delta 1 OS=Equus caballus OX=9796 GN=CACNA2D1 PE=3 SV=3 - [F7DQG7_HORSE]	26.97	23	23	1094	123.633	5.2749	0.877737	1.01727	1.10757	0.970162	1.02962	1.05473	Quantified
F6SXD7	Prohibitin	PHB		Prohibitin OS=Equus caballus OX=9796 GN=PHB PE=3 SV=1 - [F6SXD7_HORSE]	58.82	14	14	272	29.8159	5.75732	0.935569	1.05014	1.00206	1.01988	1.02442	0.95263	Quantified
F6UMT3	Reticulon	RTN2		Reticulon OS=Equus caballus OX=9796 GN=RTN2 PE=4 SV=3 - [F6UMT3_HORSE]	19.56	8	8	542	58.3607	5.19873	0.90947	0.975252	1.01313	1.02248	0.984162	1.19098	Quantified
A0A5F5PR53	F-actin-capping protein subunit beta	CAPZB	FUNCTION: F-actin-capping proteins bind in a Ca(2+)-independent manner to the fast growing ends of actin filaments (barbed end) thereby blocking the exchange of subunits at these ends. Unlike other capping proteins (such as gelsolin and severin), these proteins do not sever actin filaments. {ECO:0000256|RuleBase:RU365078, ECO:0000256|SAAS:SAAS01187389}.	F-actin-capping protein subunit beta OS=Equus caballus OX=9796 GN=CAPZB PE=3 SV=1 - [A0A5F5PR53_HORSE]	56.25	1	16	272	30.6094	5.99854	1.13611	1.05129	0.936839	1.01562	1.00988	0.900441	Quantified
F6SZT9	Myozenin 2	MYOZ2		Myozenin 2 OS=Equus caballus OX=9796 GN=MYOZ2 PE=3 SV=1 - [F6SZT9_HORSE]	59.47	13	13	264	29.8811	6.82959	0.933001	0.783149	0.93481	0.821698	0.879028	1.54055	Quantified
F7AY21	Protein unc-45 homolog B	UNC45B		Protein unc-45 homolog B OS=Equus caballus OX=9796 GN=UNC45B PE=4 SV=3 - [F7AY21_HORSE]	35.98	32	32	931	103.344	7.88428	0.96904	0.990601	1.01823	1.01961	0.974044	1.02427	Quantified
A0A3Q2HPI8	Heat shock protein family B (small) member 6	HSPB6		Heat shock protein family B (small) member 6 OS=Equus caballus OX=9796 GN=HSPB6 PE=3 SV=1 - [A0A3Q2HPI8_HORSE]	91.77	8	8	158	17.0149	6.40479	0.952339	1.07904	1.06341	0.969316	0.929585	1.01926	Quantified
K9K3Y1	Medium-chain specific acyl-CoA dehydrogenase, mitochondrial			Medium-chain specific acyl-CoA dehydrogenase, mitochondrial OS=Equus caballus OX=9796 PE=2 SV=1 - [K9K3Y1_HORSE]	32.78	13	13	421	46.4608	7.85498	1.05945	1.00484	0.782839	1.08525	1.03584	1.0165	Quantified
F7E2D1	Actin-depolymerizing factor	GSN		Actin-depolymerizing factor OS=Equus caballus OX=9796 GN=GSN PE=3 SV=2 - [F7E2D1_HORSE]	23.01	14	14	730	80.6946	5.92236	0.97857	1.20987	0.882061	1.15985	0.80544	0.961933	Quantified
F7BFT1	Peroxiredoxin 2	PRDX2	FUNCTION: Thiol-specific peroxidase that catalyzes the reduction of hydrogen peroxide and organic hydroperoxides to water and alcohols, respectively. {ECO:0000256|PIRNR:PIRNR000239}.	Peroxiredoxin 2 OS=Equus caballus OX=9796 GN=PRDX2 PE=3 SV=1 - [F7BFT1_HORSE]	73.23	10	11	198	21.9171	5.57959	1.04367	0.980254	0.88735	1.12248	0.947188	1.01795	Quantified
F7BXA6	Aminopeptidase	NPEPPS		Aminopeptidase OS=Equus caballus OX=9796 GN=NPEPPS PE=3 SV=2 - [F7BXA6_HORSE]	32.46	26	26	921	103.459	5.8335	1.02791	0.980305	1.00163	1.009	0.970856	1.0271	Quantified
F6ZKC8	Cytochrome c oxidase subunit 4I1	COX4I1		Cytochrome c oxidase subunit 4I1 OS=Equus caballus OX=9796 GN=COX4I1 PE=3 SV=3 - [F6ZKC8_HORSE]	48.52	11	11	169	19.4701	9.18799	1.00352	1.00556	1.02611	1.10855	0.971341	0.914359	Quantified
F6SN52	eIF-5a domain-containing protein			eIF-5a domain-containing protein OS=Equus caballus OX=9796 PE=3 SV=3 - [F6SN52_HORSE]	53.85	9	9	182	19.7839	5.89697	1.02706	1.03284	1.01047	0.993488	0.999265	0.976804	Quantified
A0A3Q2H8G8	Carboxylic ester hydrolase	LOC100050764		Carboxylic ester hydrolase OS=Equus caballus OX=9796 GN=LOC100050764 PE=3 SV=1 - [A0A3Q2H8G8_HORSE]	11.59	1	6	552	59.9116	6.11279	1.28031	0.886043	1.05369	0.879678	1.06438	0.786903	Quantified
F7BK38	Laminin subunit beta 2	LAMB2		Laminin subunit beta 2 OS=Equus caballus OX=9796 GN=LAMB2 PE=4 SV=3 - [F7BK38_HORSE]	21.43	34	34	1801	195.675	6.48096	0.961195	1.03301	1.06099	0.959464	0.965628	1.09839	Quantified
A0A3Q2LFC7	Uncharacterized protein	PLIN4		Uncharacterized protein OS=Equus caballus OX=9796 GN=PLIN4 PE=3 SV=2 - [A0A3Q2LFC7_HORSE]	59.03	15	15	1489	147.003	9.37842	1.0068	0.920895	0.955444	0.997037	0.989853	1.11167	Quantified
F7AUY9	40S ribosomal protein S27a	RPS27A		40S ribosomal protein S27a OS=Equus caballus OX=9796 GN=RPS27A PE=3 SV=2 - [F7AUY9_HORSE]	42.31	6	6	156	17.9535	9.64209	1.03214	1.05899	1.03508	0.906833	1.04198	0.982614	Quantified
F6X0A7	LanC like 1	LANCL1		LanC like 1 OS=Equus caballus OX=9796 GN=LANCL1 PE=3 SV=1 - [F6X0A7_HORSE]	28.82	9	9	399	45.2555	7.29834	0.969673	0.993112	1.00036	0.951799	1.04821	0.989402	Quantified
F6ZNH5	Myosin light chain kinase 2, skeletal/cardiac muscle	MYLK2		Myosin light chain kinase 2, skeletal/cardiac muscle OS=Equus caballus OX=9796 GN=MYLK2 PE=3 SV=2 - [F6ZNH5_HORSE]	54.51	28	29	831	87.7876	6.49365	0.922825	0.937184	1.1927	1.05568	0.887609	1.09313	Quantified
A0A0A1E464	Immmunoglobulin lambda light chain variable region (Fragment)	IGL		Immmunoglobulin lambda light chain variable region (Fragment) OS=Equus caballus OX=9796 GN=IGL PE=2 SV=1 - [A0A0A1E464_HORSE]	16.52	0	3	224	23.5536	6.29053							Identified
A0A5F5PYY5	Uncharacterized protein	PRKAR2A		Uncharacterized protein OS=Equus caballus OX=9796 GN=PRKAR2A PE=3 SV=1 - [A0A5F5PYY5_HORSE]	53.97	14	14	378	42.4762	4.93213	0.989407	0.964653	1.02395	1.00339	0.991229	1.06826	Quantified
A2Q127	Elongation factor 1-gamma	EEF1G	FUNCTION: Probably plays a role in anchoring the complex to other cellular components. {ECO:0000250}.	Elongation factor 1-gamma OS=Equus caballus OX=9796 GN=EEF1G PE=2 SV=1 - [EF1G_HORSE]	51.49	21	21	437	50.0171	6.7417	1.05932	1.06602	0.964345	1.04375	0.962835	0.914335	Quantified
F7DMQ3	Aldo-keto reductase family 1 member B	AKR1B1		Aldo-keto reductase family 1 member B OS=Equus caballus OX=9796 GN=AKR1B1 PE=3 SV=2 - [F7DMQ3_HORSE]	51	15	16	349	39.2454	8.00146	0.949119	1.01109	1.02757	0.946939	0.983785	1.11871	Quantified
K9K3S9	Complex I-42kD (Fragment)			Complex I-42kD (Fragment) OS=Equus caballus OX=9796 PE=2 SV=1 - [K9K3S9_HORSE]	46.93	16	16	309	35.4589	6.30322	1.00899	0.963024	0.982057	1.04407	1.00676	0.992295	Quantified
A0A3Q2GXS8	Uncharacterized protein	EHD2		Uncharacterized protein OS=Equus caballus OX=9796 GN=EHD2 PE=4 SV=1 - [A0A3Q2GXS8_HORSE]	39.23	16	17	543	61.1598	6.50732	0.941384	1.01071	1.0257	1.00843	0.955666	1.05357	Quantified
A0A0A1E476	Immmunoglobulin lambda light chain variable region (Fragment)	IGL		Immmunoglobulin lambda light chain variable region (Fragment) OS=Equus caballus OX=9796 GN=IGL PE=2 SV=1 - [A0A0A1E476_HORSE]	31.53	0	5	222	22.9493	8.30908							Identified
F7CYG2	Tyrosine 3-monooxygenase/tryptophan 5-monooxygenase activation protein eta	YWHAH		Tyrosine 3-monooxygenase/tryptophan 5-monooxygenase activation protein eta OS=Equus caballus OX=9796 GN=YWHAH PE=3 SV=2 - [F7CYG2_HORSE]	54.07	8	13	246	28.194	4.89404	0.967578	0.990384	1.00646	0.959733	1.03756	1.04343	Quantified
F7AS64	Dehydrogenase/reductase 7C	DHRS7C		Dehydrogenase/reductase 7C OS=Equus caballus OX=9796 GN=DHRS7C PE=3 SV=2 - [F7AS64_HORSE]	50.66	11	11	302	33.5888	8.76318	0.881116	0.973866	0.911275	1.14924	0.97792	1.15343	Quantified
H9GZQ9	Uncharacterized protein			Uncharacterized protein OS=Equus caballus OX=9796 PE=4 SV=2 - [H9GZQ9_HORSE]	27.25	2	8	444	48.082	7.07861	0.778517	2.23556	0.715477	0.83304	0.750202	0.714688	Quantified
A2Q0Z0	Elongation factor 1-alpha 1	EEF1A1	FUNCTION: This protein promotes the GTP-dependent binding of aminoacyl-tRNA to the A-site of ribosomes during protein biosynthesis. With PARP1 and TXK, forms a complex that acts as a T helper 1 (Th1) cell-specific transcription factor and binds the promoter of IFN-gamma to directly regulate its transcription, and is thus involved importantly in Th1 cytokine production. {ECO:0000250|UniProtKB:P681…	Elongation factor 1-alpha 1 OS=Equus caballus OX=9796 GN=EEF1A1 PE=2 SV=1 - [EF1A1_HORSE]	38.1	5	14	462	50.0931	9.01221	1.0145	1.14286	0.943007	1.02625	0.881789	0.965945	Quantified
A0A3Q2HPA6	Calcium/calmodulin-dependent protein kinase	CAMK2D		Calcium/calmodulin-dependent protein kinase OS=Equus caballus OX=9796 GN=CAMK2D PE=3 SV=2 - [A0A3Q2HPA6_HORSE]	31.14	10	15	533	59.9485	7.26904	0.933597	0.951138	1.04418	0.942995	1.04561	1.07378	Quantified
F6WZB7	Aspartate--tRNA ligase, cytoplasmic	DARS1		Aspartate--tRNA ligase, cytoplasmic OS=Equus caballus OX=9796 GN=DARS1 PE=3 SV=1 - [F6WZB7_HORSE]	49.9	24	24	501	57.0281	6.60986	0.984848	0.928426	1.10648	1.00572	0.962354	1.00704	Quantified
A0A3Q2I7A4	14 kDa phosphohistidine phosphatase	PHPT1		14 kDa phosphohistidine phosphatase OS=Equus caballus OX=9796 GN=PHPT1 PE=3 SV=2 - [A0A3Q2I7A4_HORSE]	76.8	10	10	125	13.9017	6.07471	0.940387	0.98672	0.99396	1.03576	0.994467	1.09308	Quantified
F7B320	Dihydropyrimidinase-related protein 2	DPYSL2		Dihydropyrimidinase-related protein 2 OS=Equus caballus OX=9796 GN=DPYSL2 PE=3 SV=1 - [F7B320_HORSE]	48.25	17	18	572	62.2526	6.37939	1.05511	0.961367	0.92459	0.969294	0.969671	1.12166	Quantified
A0A5F5PRB1	Protein kinase C and casein kinase substrate in neurons 3	PACSIN3		Protein kinase C and casein kinase substrate in neurons 3 OS=Equus caballus OX=9796 GN=PACSIN3 PE=4 SV=1 - [A0A5F5PRB1_HORSE]	36.08	12	12	424	48.5579	5.98584	1.06298	0.984762	1.02008	0.881656	1.02986	0.977282	Quantified
F6Z4J4	Rab GDP dissociation inhibitor	GDI2	FUNCTION: Regulates the GDP/GTP exchange reaction of most RAB proteins by inhibiting the dissociation of GDP from them, and the subsequent binding of GTP. {ECO:0000256|RuleBase:RU363124}.	Rab GDP dissociation inhibitor OS=Equus caballus OX=9796 GN=GDI2 PE=3 SV=2 - [F6Z4J4_HORSE]	51.69	13	18	445	50.3878	6.46826	0.936146	0.962844	1.03648	1.00562	0.990923	1.0857	Quantified
A0A3Q2L2W7	Mono-ADP ribosylhydrolase 1	MACROD1		Mono-ADP ribosylhydrolase 1 OS=Equus caballus OX=9796 GN=MACROD1 PE=4 SV=1 - [A0A3Q2L2W7_HORSE]	45.06	12	12	324	35.2464	9.21729	0.928688	0.997863	0.98729	1.01892	1.02654	1.06181	Quantified
F6XFQ1	L-lactate dehydrogenase	LDHC		L-lactate dehydrogenase OS=Equus caballus OX=9796 GN=LDHC PE=3 SV=1 - [F6XFQ1_HORSE]	12.05	1	4	332	36.049	7.7085	1.2776	0.818646	0.888669	0.717884	1.38551	0.902064	Quantified
F6YRE7	Leukotriene A(4) hydrolase	LTA4H		Leukotriene A(4) hydrolase OS=Equus caballus OX=9796 GN=LTA4H PE=3 SV=2 - [F6YRE7_HORSE]	41.2	24	24	733	82.7161	7.34229	1.09929	0.95449	1.02406	0.96162	1.00709	0.962555	Quantified
K9KEM4	ADP/ATP translocase 2-like protein	SLC25A5		ADP/ATP translocase 2-like protein OS=Equus caballus OX=9796 GN=SLC25A5 PE=2 SV=1 - [K9KEM4_HORSE]	46.64	2	14	298	32.9202	9.75928	1.0056	0.973028	1.03548	1.02281	0.854343	1.14237	Quantified
A0A5F5PIE8	ATP synthase F(0) complex subunit B1, mitochondrial	ATP5PB		ATP synthase F(0) complex subunit B1, mitochondrial OS=Equus caballus OX=9796 GN=ATP5PB PE=3 SV=1 - [A0A5F5PIE8_HORSE]	48.72	12	12	195	22.234	9.26123	1.02111	0.992039	1.05093	0.964538	1.02825	0.968066	Quantified
F7BML1	Synaptophysin like 2	SYPL2		Synaptophysin like 2 OS=Equus caballus OX=9796 GN=SYPL2 PE=3 SV=2 - [F7BML1_HORSE]	31.72	7	7	268	29.7576	5.89697	0.952163	0.99084	1.0038	0.909988	1.05377	1.10067	Quantified
A0A3Q2HWQ6	C3-beta-c	LOC100060505		C3-beta-c OS=Equus caballus OX=9796 GN=LOC100060505 PE=4 SV=2 - [A0A3Q2HWQ6_HORSE]	26.17	33	38	1662	186.331	6.88818	0.938809	1.45662	0.829167	1.13393	0.81414	0.80055	Quantified
K9K3M7	Mitochondrial succinyl-CoA ligase (GDP-forming) subunit alpha-like protein (Fragment)			Mitochondrial succinyl-CoA ligase (GDP-forming) subunit alpha-like protein (Fragment) OS=Equus caballus OX=9796 PE=2 SV=1 - [K9K3M7_HORSE]	37.25	9	9	306	32.1618	8.90967	0.939206	0.866826	1.10142	1.16534	0.953884	0.971269	Quantified
A0A3Q2LSQ9	Sodium/potassium-transporting ATPase subunit alpha	ATP1A1		Sodium/potassium-transporting ATPase subunit alpha OS=Equus caballus OX=9796 GN=ATP1A1 PE=3 SV=1 - [A0A3Q2LSQ9_HORSE]	16.43	1	11	974	107.451	5.36377	1.14306	1.13125	0.939195	0.919116	0.944082	0.98472	Quantified
A0A3Q2HFS3	CCT-beta	CCT2		CCT-beta OS=Equus caballus OX=9796 GN=CCT2 PE=3 SV=1 - [A0A3Q2HFS3_HORSE]	29.16	12	12	535	57.436	6.26514	0.991446	1.01668	1.03267	1.0037	0.957515	1.00591	Quantified
A0A5F5PT34	Glycogenin 1	GYG1		Glycogenin 1 OS=Equus caballus OX=9796 GN=GYG1 PE=4 SV=1 - [A0A5F5PT34_HORSE]	27.14	9	9	350	39.3196	5.32568	0.91892	1.15173	1.04413	0.960028	0.959442	1.02785	Quantified
F6UPM7	Spectrin alpha, non-erythrocytic 1	SPTAN1		Spectrin alpha, non-erythrocytic 1 OS=Equus caballus OX=9796 GN=SPTAN1 PE=3 SV=3 - [F6UPM7_HORSE]	24.75	55	55	2457	282.883	5.35107	0.983656	1.05388	1.00442	0.977619	0.965118	1.02601	Quantified
B9VR89	Collagen alpha-2 type I chain	COL1A2		Collagen alpha-2 type I chain OS=Equus asinus OX=9793 GN=COL1A2 PE=2 SV=1 - [B9VR89_EQUAS]	7.62	1	10	1364	128.627	9.08545	0.853103	0.871736	1.51654	0.939737	0.768761	1.15565	Quantified
F7ALC9	Annexin	ANXA7		Annexin OS=Equus caballus OX=9796 GN=ANXA7 PE=3 SV=1 - [F7ALC9_HORSE]	29.18	12	12	466	49.9945	6.60986	1.0288	0.989022	0.99513	0.990662	0.960357	1.06463	Quantified
F6YG82	78 kDa glucose-regulated protein	HSPA5		78 kDa glucose-regulated protein OS=Equus caballus OX=9796 GN=HSPA5 PE=3 SV=3 - [F6YG82_HORSE]	39.45	19	22	654	72.1824	5.16064	0.929469	0.9996	1.0665	1.00929	1.00251	1.01462	Quantified
F6U196	Phosphorylase kinase	PHKG1		Phosphorylase kinase OS=Equus caballus OX=9796 GN=PHKG1 PE=3 SV=3 - [F6U196_HORSE]	49.1	16	16	387	44.7709	6.97607	0.836893	0.985149	1.09596	0.986366	1.0527	1.03631	Quantified
F7B821	Protein disulfide-isomerase	P4HB		Protein disulfide-isomerase OS=Equus caballus OX=9796 GN=P4HB PE=3 SV=2 - [F7B821_HORSE]	35.49	17	17	510	57.2009	4.90674	0.980928	1.05134	1.0083	1.03423	0.985013	0.981463	Quantified
F6ZXR5	Four and a half LIM domains 3	FHL3		Four and a half LIM domains 3 OS=Equus caballus OX=9796 GN=FHL3 PE=4 SV=2 - [F6ZXR5_HORSE]	40.69	9	9	290	32.2021	6.20166	0.793208	0.927691	0.934547	1.17545	1.12933	1.01983	Quantified
F6QGE9	Cytochrome b-c1 complex subunit Rieske, mitochondrial	UQCRFS1		Cytochrome b-c1 complex subunit Rieske, mitochondrial OS=Equus caballus OX=9796 GN=UQCRFS1 PE=3 SV=2 - [F6QGE9_HORSE]	49.64	11	11	274	29.4902	9.02686	1.07521	1.04654	1.00603	0.951446	1.04499	0.91983	Quantified
F7A7B1	Solute carrier family 25 member 11	SLC25A11		Solute carrier family 25 member 11 OS=Equus caballus OX=9796 GN=SLC25A11 PE=3 SV=1 - [F7A7B1_HORSE]	42.36	11	11	314	34.0779	9.93506	1.06589	0.922682	1.0278	1.06298	1.06668	0.862853	Quantified
F7A676	Cysteinylglycine-S-conjugate dipeptidase	LAP3		Cysteinylglycine-S-conjugate dipeptidase OS=Equus caballus OX=9796 GN=LAP3 PE=3 SV=1 - [F7A676_HORSE]	44.12	18	18	519	56.0307	7.66455	1.04334	0.989478	0.973505	1.02161	1.03642	0.971946	Quantified
K9K236	CCT-theta			CCT-theta OS=Equus caballus OX=9796 PE=2 SV=1 - [K9K236_HORSE]	41.24	1	21	548	59.6875	5.75732	1.17319	0.949554	1.01661	1.02513	0.976657	0.907702	Quantified
F6U592	PDZ and LIM domain 1	PDLIM1		PDZ and LIM domain 1 OS=Equus caballus OX=9796 GN=PDLIM1 PE=4 SV=1 - [F6U592_HORSE]	47.11	14	14	329	36.054	7.23975	1.06724	0.969198	0.840256	0.982559	0.92283	1.22389	Quantified
Q8HZM6	Annexin A1	ANXA1	FUNCTION: Plays important roles in the innate immune response as effector of glucocorticoid-mediated responses and regulator of the inflammatory process. Has anti-inflammatory activity. Plays a role in glucocorticoid-mediated down-regulation of the early phase of the inflammatory response. Promotes resolution of inflammation and wound healing (By similarity). Functions at least in part by activat…	Annexin A1 OS=Equus caballus OX=9796 GN=ANXA1 PE=2 SV=3 - [ANXA1_HORSE]	49.42	15	15	346	38.7129	7.02002	1.03008	1.16257	0.951339	1.0218	0.912919	0.975363	Quantified
F7CGV8	Collagen type VI alpha 2 chain	COL6A2		Collagen type VI alpha 2 chain OS=Equus caballus OX=9796 GN=COL6A2 PE=4 SV=2 - [F7CGV8_HORSE]	30.26	25	25	1018	108.532	6.26514	0.925874	1.06795	0.956364	0.95895	0.911463	1.12019	Quantified
F6VRY7	Cytochrome c1	CYC1		Cytochrome c1 OS=Equus caballus OX=9796 GN=CYC1 PE=3 SV=2 - [F6VRY7_HORSE]	50.15	10	10	325	35.3379	8.98291	0.998592	1.08351	0.999281	1.05101	0.937741	0.892636	Quantified
A0A0A1E4S5	Immmunoglobulin lambda light chain variable region (Fragment)	IGL		Immmunoglobulin lambda light chain variable region (Fragment) OS=Equus caballus OX=9796 GN=IGL PE=2 SV=1 - [A0A0A1E4S5_HORSE]	18.47	0	4	222	23.2824	7.69385							Identified
F6PM07	DnaJ heat shock protein family (Hsp40) member B4	DNAJB4		DnaJ heat shock protein family (Hsp40) member B4 OS=Equus caballus OX=9796 GN=DNAJB4 PE=4 SV=1 - [F6PM07_HORSE]	40.36	12	12	337	37.7321	8.5874	1.08706	1.00151	1.07734	0.892231	0.922985	1.0412	Quantified
F6SAH3	Acyl-CoA synthetase long chain family member 1	ACSL1		Acyl-CoA synthetase long chain family member 1 OS=Equus caballus OX=9796 GN=ACSL1 PE=3 SV=2 - [F6SAH3_HORSE]	40.11	24	24	698	77.9853	7.37158	0.951753	1.02102	0.97313	1.11703	0.996942	0.988204	Quantified
A0A3Q2HQA1	Electron transfer flavoprotein-ubiquinone oxidoreductase	ETFDH	FUNCTION: Accepts electrons from ETF and reduces ubiquinone. {ECO:0000256|RuleBase:RU366068}.	Electron transfer flavoprotein-ubiquinone oxidoreductase OS=Equus caballus OX=9796 GN=ETFDH PE=4 SV=1 - [A0A3Q2HQA1_HORSE]	43.11	21	21	617	68.4797	7.28369	0.988789	1.00367	1.03275	1.07119	0.947136	1.01016	Quantified
F6XMS1	Citrate synthase	CS		Citrate synthase OS=Equus caballus OX=9796 GN=CS PE=3 SV=1 - [F6XMS1_HORSE]	38.84	15	15	466	51.7775	8.41162	1.01379	1.03865	1.00487	1.04296	0.980025	0.959292	Quantified
F6T0P6	Gc-globulin	GC		Gc-globulin OS=Equus caballus OX=9796 GN=GC PE=4 SV=3 - [F6T0P6_HORSE]	50	17	17	488	54.2915	5.61768	0.954521	1.34333	0.867714	1.07863	0.855167	0.837665	Quantified
F6W2Y1	Fibrinogen gamma chain	FGG		Fibrinogen gamma chain OS=Equus caballus OX=9796 GN=FGG PE=4 SV=2 - [F6W2Y1_HORSE]	40.32	16	16	444	50.4704	5.77002	0.884364	1.71884	0.781198	1.1378	0.746006	0.724874	Quantified
A0A3Q2HUY8	Adenosylhomocysteinase	AHCY		Adenosylhomocysteinase OS=Equus caballus OX=9796 GN=AHCY PE=3 SV=1 - [A0A3Q2HUY8_HORSE]	33.78	12	14	444	48.6078	7.06396	1.02027	0.996137	1.02136	1.00954	0.996626	0.972146	Quantified
F6RTI8	Collagen type I alpha 2 chain	COL1A2		Collagen type I alpha 2 chain OS=Equus caballus OX=9796 GN=COL1A2 PE=4 SV=2 - [F6RTI8_HORSE]	7.62	1	10	1364	128.608	9.02686							Identified
A0A0A1E961	Immmunoglobulin lambda light chain variable region (Fragment)	IGL		Immmunoglobulin lambda light chain variable region (Fragment) OS=Equus caballus OX=9796 GN=IGL PE=2 SV=1 - [A0A0A1E961_HORSE]	18.55	1	4	221	22.9803	7.98682	0.875017	1.2464	0.935853	1.16431	0.893303	0.893749	Quantified
A0A3Q2HX48	Prohibitin			Prohibitin OS=Equus caballus OX=9796 PE=3 SV=2 - [A0A3Q2HX48_HORSE]	48.83	13	13	299	33.3089	9.84717	1.04731	1.01825	0.986368	1.03303	1.05556	0.935441	Quantified
A0A0A1E6E8	Immmunoglobulin lambda light chain variable region (Fragment)	IGL		Immmunoglobulin lambda light chain variable region (Fragment) OS=Equus caballus OX=9796 GN=IGL PE=2 SV=1 - [A0A0A1E6E8_HORSE]	18.39	1	4	223	23.1013	7.7085	0.614554	2.58479	0.561435	0.633683	1.07706	0.639126	Quantified
A0A0A1E447	Immmunoglobulin lambda light chain variable region (Fragment)	IGL		Immmunoglobulin lambda light chain variable region (Fragment) OS=Equus caballus OX=9796 GN=IGL PE=2 SV=1 - [A0A0A1E447_HORSE]	18.39	1	4	223	23.2213	8.04541	0.958451	1.45022	0.723141	0.976544	0.989116	0.976655	Quantified
A0A0A1E417	Immmunoglobulin lambda light chain variable region (Fragment)	IGL		Immmunoglobulin lambda light chain variable region (Fragment) OS=Equus caballus OX=9796 GN=IGL PE=2 SV=1 - [A0A0A1E417_HORSE]	19.91	1	4	221	23.4196	7.26904	0.966428	1.4469	0.766831	1.24452	0.889124	0.746325	Quantified
A0A0A1E6Q9	Immmunoglobulin lambda light chain variable region (Fragment)	IGL		Immmunoglobulin lambda light chain variable region (Fragment) OS=Equus caballus OX=9796 GN=IGL PE=2 SV=1 - [A0A0A1E6Q9_HORSE]	18.55	1	4	221	22.9794	8.44092	0.839342	1.57688	0.919769	1.01701	0.91017	0.824047	Quantified
F6VJR6	Alpha-1B-glycoprotein	A1BG		Alpha-1B-glycoprotein OS=Equus caballus OX=9796 GN=A1BG PE=4 SV=3 - [F6VJR6_HORSE]	26.48	8	8	506	54.5187	5.5542	0.878663	1.05641	0.875829	1.13863	0.943104	0.866311	Quantified
A0A1K0GV35	Globin A2	GLNA2		Globin A2 OS=Equus caballus OX=9796 GN=GLNA2 PE=3 SV=1 - [A0A1K0GV35_HORSE]	18.29	1	3	164	18.0602	6.59521	1.31183	1.40333	0.669735	1.40576	0.781907	0.448121	Quantified
F7A0N8	Protein phosphatase 2 scaffold subunit Aalpha	PPP2R1A		Protein phosphatase 2 scaffold subunit Aalpha OS=Equus caballus OX=9796 GN=PPP2R1A PE=4 SV=2 - [F7A0N8_HORSE]	42.92	23	23	657	72.3714	5.57959	0.991013	0.983578	0.997641	0.988839	0.999707	1.03565	Quantified
A0A5F5PYJ0	Aspartyl aminopeptidase	DNPEP		Aspartyl aminopeptidase OS=Equus caballus OX=9796 GN=DNPEP PE=3 SV=1 - [A0A5F5PYJ0_HORSE]	41.99	15	15	493	54.0917	6.85889	0.966514	0.997231	1.00956	1.11668	0.944832	1.02334	Quantified
F6ZQE2	CCT-theta	CCT8		CCT-theta OS=Equus caballus OX=9796 GN=CCT8 PE=3 SV=2 - [F6ZQE2_HORSE]	42.15	1	21	548	59.6414	5.75732	1.46996	1.05222	0.765896	0.953787	1.14414	0.643781	Quantified
F6XJY4	Complex I-49kD	NDUFS2		Complex I-49kD OS=Equus caballus OX=9796 GN=NDUFS2 PE=3 SV=1 - [F6XJY4_HORSE]	48.38	15	15	463	52.3843	6.84424	0.991373	0.928613	1.01758	1.04876	1.00416	1.03309	Quantified
F7D407	Dihydrolipoyllysine-residue succinyltransferase component of 2-oxoglutarate dehydrogenase complex, mitochondrial	DLST		Dihydrolipoyllysine-residue succinyltransferase component of 2-oxoglutarate dehydrogenase complex, mitochondrial OS=Equus caballus OX=9796 GN=DLST PE=3 SV=2 - [F7D407_HORSE]	24.51	11	11	506	53.724	9.78857	1.05294	1.0587	0.966115	0.98348	1.04452	0.898683	Quantified
F6PWL9	Rab GDP dissociation inhibitor	GDI1	FUNCTION: Regulates the GDP/GTP exchange reaction of most RAB proteins by inhibiting the dissociation of GDP from them, and the subsequent binding of GTP. {ECO:0000256|RuleBase:RU363124}.	Rab GDP dissociation inhibitor OS=Equus caballus OX=9796 GN=GDI1 PE=3 SV=2 - [F6PWL9_HORSE]	47.65	10	15	447	50.5572	5.18604	1.05843	0.965449	1.00496	0.95584	1.01249	1.01531	Quantified
A0A3Q2L5D3	RNA helicase	EIF4A2		RNA helicase OS=Equus caballus OX=9796 GN=EIF4A2 PE=3 SV=2 - [A0A3Q2L5D3_HORSE]	47.06	9	18	408	46.4598	5.47803	0.994754	0.993827	1.00348	0.984582	0.969317	1.02564	Quantified
F7DZH1	Synaptopodin 2 like	SYNPO2L		Synaptopodin 2 like OS=Equus caballus OX=9796 GN=SYNPO2L PE=4 SV=2 - [F7DZH1_HORSE]	17.46	14	15	985	103.502	9.68604	0.97859	0.979749	1.01013	1.02543	0.949419	1.0895	Quantified
A0A0A1E4I0	Immmunoglobulin lambda light chain variable region (Fragment)	IGL		Immmunoglobulin lambda light chain variable region (Fragment) OS=Equus caballus OX=9796 GN=IGL PE=2 SV=1 - [A0A0A1E4I0_HORSE]	27.4	1	4	219	22.6903	7.98682	0.94579	1.47793	0.746855	1.18226	0.776547	0.828619	Quantified
A0A5F5PGW4	Uncharacterized protein			Uncharacterized protein OS=Equus caballus OX=9796 PE=4 SV=1 - [A0A5F5PGW4_HORSE]	17.47	1	4	332	37.1977	5.8335	0.675068	1.72851	0.662107	1.09378	1.10144	0.573605	Quantified
F7DK89	TCTP domain-containing protein	TPT1		TCTP domain-containing protein OS=Equus caballus OX=9796 GN=TPT1 PE=3 SV=2 - [F7DK89_HORSE]	31.4	5	5	172	19.5826	4.93213	1.04413	1.03898	1.08485	0.939395	0.93258	1.00251	Quantified
A0A5F5PYY3	Dual specificity protein phosphatase	DUSP3	FUNCTION: Dual specificity phosphatase able to dephosphorylate phosphotyrosine, phosphoserine and phosphothreonine residues, with a preference for phosphotyrosine as a substrate. {ECO:0000256|RuleBase:RU366038}.	Dual specificity protein phosphatase OS=Equus caballus OX=9796 GN=DUSP3 PE=3 SV=1 - [A0A5F5PYY3_HORSE]	44.32	6	6	185	20.5014	7.79639	0.944012	0.963103	1.04537	1.00105	1.01364	1.08643	Quantified
F7DXG8	Cofilin, non-muscle isoform	CFL1		Cofilin, non-muscle isoform OS=Equus caballus OX=9796 GN=CFL1 PE=3 SV=1 - [F7DXG8_HORSE]	74.1	9	13	166	18.4907	8.08936	1.06896	1.12824	0.923988	1.01648	0.964444	0.935944	Quantified
F6WX78	Proteasome subunit beta	PSMB5		Proteasome subunit beta OS=Equus caballus OX=9796 GN=PSMB5 PE=3 SV=2 - [F6WX78_HORSE]	49.81	11	11	263	28.6063	7.40088	0.969512	0.973227	1.05108	1.01894	0.98225	1.03043	Quantified
F7C555	5-aminoimidazole-4-carboxamide ribonucleotide formyltransferase	ATIC		5-aminoimidazole-4-carboxamide ribonucleotide formyltransferase OS=Equus caballus OX=9796 GN=ATIC PE=3 SV=2 - [F7C555_HORSE]	31.42	11	11	592	64.051	6.66846	1.04147	0.969408	0.88862	1.01314	1.0517	1.02415	Quantified
F6R449	Proteasome 26S subunit, ATPase 3	PSMC3		Proteasome 26S subunit, ATPase 3 OS=Equus caballus OX=9796 GN=PSMC3 PE=3 SV=2 - [F6R449_HORSE]	44.21	14	14	423	47.3225	5.22412	1.04527	0.974442	1.02775	0.965472	1.02043	1.00371	Quantified
A0A5F5PUN9	Reticulon	RTN4		Reticulon OS=Equus caballus OX=9796 GN=RTN4 PE=4 SV=1 - [A0A5F5PUN9_HORSE]	35.18	6	6	199	22.3813	9.30518	0.93508	1.05379	1.02249	0.979549	0.960029	1.12995	Quantified
F6SD71	Cytochrome c oxidase subunit	COX6B1	FUNCTION: Component of the cytochrome c oxidase, the last enzyme in the mitochondrial electron transport chain which drives oxidative phosphorylation. {ECO:0000256|PIRNR:PIRNR000278}.	Cytochrome c oxidase subunit OS=Equus caballus OX=9796 GN=COX6B1 PE=3 SV=1 - [F6SD71_HORSE]	76.74	9	9	86	10.1359	8.74854	1.00958	0.990306	1.01174	1.09312	0.989889	0.913899	Quantified
A0A3Q2L6D8	Programmed cell death 6 interacting protein	PDCD6IP		Programmed cell death 6 interacting protein OS=Equus caballus OX=9796 GN=PDCD6IP PE=4 SV=1 - [A0A3Q2L6D8_HORSE]	21.97	18	18	824	90.943	6.90283	1.0195	0.98032	1.01238	1.00069	0.986397	1.05651	Quantified
A0A3Q2HAC6	Complex I-30kD	NDUFS3		Complex I-30kD OS=Equus caballus OX=9796 GN=NDUFS3 PE=3 SV=1 - [A0A3Q2HAC6_HORSE]	32.69	11	11	364	41.3937	9.08545	1.02279	0.923567	0.996334	1.0242	1.00621	1.02244	Quantified
A0A3Q2LJQ7	Protein kinase domain-containing protein	MAP3K20		Protein kinase domain-containing protein OS=Equus caballus OX=9796 GN=MAP3K20 PE=4 SV=1 - [A0A3Q2LJQ7_HORSE]	35.08	13	13	476	54.0704	5.51611	1.02953	0.973271	1.00679	0.991225	0.957616	1.04741	Quantified
F7E2S8	NSFL1 cofactor p47	NSFL1C		NSFL1 cofactor p47 OS=Equus caballus OX=9796 GN=NSFL1C PE=4 SV=3 - [F7E2S8_HORSE]	33.06	1	11	372	40.8315	5.24951	1.1169	1.06484	0.947205	0.898006	1.00646	0.987821	Quantified
F6WGW9	Dihydrolipoamide acetyltransferase component of pyruvate dehydrogenase complex	PDHX		Dihydrolipoamide acetyltransferase component of pyruvate dehydrogenase complex OS=Equus caballus OX=9796 GN=PDHX PE=3 SV=2 - [F6WGW9_HORSE]	21.52	9	9	488	52.2147	9.1001	0.937565	1.02429	0.99432	1.0247	1.10257	0.929353	Quantified
F6XCF2	Tubulin beta chain	TUBB6	FUNCTION: Tubulin is the major constituent of microtubules. It binds two moles of GTP, one at an exchangeable site on the beta chain and one at a non-exchangeable site on the alpha chain. {ECO:0000256|RuleBase:RU000352, ECO:0000256|SAAS:SAAS00031082}.	Tubulin beta chain OS=Equus caballus OX=9796 GN=TUBB6 PE=3 SV=2 - [F6XCF2_HORSE]	25.34	1	9	446	49.911	4.88135	1.25171	0.946785	0.913775	0.828466	1.23189	0.842655	Quantified
A0A3Q2HRV7	Profilin			Profilin OS=Equus caballus OX=9796 PE=3 SV=2 - [A0A3Q2HRV7_HORSE]	58.72	4	5	109	12.0341	9.17334	1.01829	1.07671	0.999474	0.939877	1.00797	0.972956	Quantified
F6R563	Smoothelin like 1	SMTNL1		Smoothelin like 1 OS=Equus caballus OX=9796 GN=SMTNL1 PE=4 SV=3 - [F6R563_HORSE]	31.66	15	15	458	49.0194	4.65283	1.12586	0.947948	0.853797	1.08295	1.11711	0.8699	Quantified
H9H007	10-formyltetrahydrofolate dehydrogenase	ALDH1L1		10-formyltetrahydrofolate dehydrogenase OS=Equus caballus OX=9796 GN=ALDH1L1 PE=3 SV=2 - [H9H007_HORSE]	40.69	30	30	902	98.9439	6.13818	1.00361	0.98003	1.00065	1.02001	0.889657	1.13813	Quantified
A0A3Q2H6E2	Starch binding domain 1	STBD1		Starch binding domain 1 OS=Equus caballus OX=9796 GN=STBD1 PE=4 SV=1 - [A0A3Q2H6E2_HORSE]	54.11	17	17	353	38.1305	5.46533	0.888637	1.0196	1.00348	0.958982	1.03509	1.0955	Quantified
F6YNM7	Post-proline cleaving enzyme	PREP		Post-proline cleaving enzyme OS=Equus caballus OX=9796 GN=PREP PE=3 SV=2 - [F6YNM7_HORSE]	28.61	19	19	790	88.618	6.17627	1.00836	1.0467	0.991795	0.895862	0.982251	1.05754	Quantified
K9K3K1	Peptidylprolyl isomerase (Fragment)			Peptidylprolyl isomerase (Fragment) OS=Equus caballus OX=9796 PE=2 SV=1 - [K9K3K1_HORSE]	50.53	9	9	188	21.0872	9.31982	0.992768	0.968567	0.917656	0.990846	1.02747	1.12515	Quantified
A0A3Q2HGW3	Uncharacterized protein	LOC111771872		Uncharacterized protein OS=Equus caballus OX=9796 GN=LOC111771872 PE=4 SV=1 - [A0A3Q2HGW3_HORSE]	37.6	1	9	242	26.4319	8.76318	0.951247	0.646954	0.796272	1.03631	1.11131	1.42874	Quantified
A0A3Q2GVY6	SH3 domain binding glutamate rich protein	SH3BGR		SH3 domain binding glutamate rich protein OS=Equus caballus OX=9796 GN=SH3BGR PE=3 SV=2 - [A0A3Q2GVY6_HORSE]	30.69	5	5	202	22.2309	5.23682	0.852752	0.977255	1.04797	0.990485	0.980045	1.15287	Quantified
F6TH64	Spectrin beta chain	SPTBN1		Spectrin beta chain OS=Equus caballus OX=9796 GN=SPTBN1 PE=3 SV=2 - [F6TH64_HORSE]	21.4	45	46	2364	274.514	5.5415	1.01016	1.0847	0.996468	0.962635	0.970007	1.00461	Quantified
A0A3Q2H282	Supervillin	SVIL		Supervillin OS=Equus caballus OX=9796 GN=SVIL PE=3 SV=1 - [A0A3Q2H282_HORSE]	14.75	28	28	2204	246.429	6.75635	1.08047	0.995818	0.973841	0.945789	1.02137	0.979391	Quantified
A0A3Q2LTB9	GRB2 associated regulator of MAPK1 subtype 2	GAREM2		GRB2 associated regulator of MAPK1 subtype 2 OS=Equus caballus OX=9796 GN=GAREM2 PE=3 SV=1 - [A0A3Q2LTB9_HORSE]	31.55	15	15	466	50.2021	9.48096	0.983586	0.988116	0.998609	1.08381	0.980281	0.957952	Quantified
F6YPT0	2,4-dienoyl-CoA reductase 1	DECR1		2,4-dienoyl-CoA reductase 1 OS=Equus caballus OX=9796 GN=DECR1 PE=4 SV=2 - [F6YPT0_HORSE]	43.5	12	12	331	35.7636	9.18799	0.969037	0.980058	0.999701	1.07572	1.01102	1.00534	Quantified
A0A3Q2LQW8	Uncharacterized protein	SPEG		Uncharacterized protein OS=Equus caballus OX=9796 GN=SPEG PE=3 SV=1 - [A0A3Q2LQW8_HORSE]	11.64	29	30	3222	349.732	8.30908	0.963167	0.995082	1.01249	0.966048	1.02607	1.03806	Quantified
F6YIU8	C-1-tetrahydrofolate synthase, cytoplasmic	MTHFD1		C-1-tetrahydrofolate synthase, cytoplasmic OS=Equus caballus OX=9796 GN=MTHFD1 PE=3 SV=2 - [F6YIU8_HORSE]	24.92	23	23	935	101.089	7.02002	1.02895	0.967993	0.979327	1.18675	0.95913	0.907821	Quantified
A0A5F5PUZ1	Radixin	RDX		Radixin OS=Equus caballus OX=9796 GN=RDX PE=4 SV=1 - [A0A5F5PUZ1_HORSE]	38.59	17	26	583	68.5533	6.3667	1.01148	0.983199	1.01372	1.02083	0.998135	0.997719	Quantified
F7D7Z9	AIR carboxylase	PAICS		AIR carboxylase OS=Equus caballus OX=9796 GN=PAICS PE=3 SV=3 - [F7D7Z9_HORSE]	37.41	14	14	425	47.0302	7.72314	0.954803	1.00639	1.01692	1.0261	0.977679	1.05121	Quantified
A0A3Q2H0N0	Microtubule-associated protein	MAP4		Microtubule-associated protein OS=Equus caballus OX=9796 GN=MAP4 PE=4 SV=1 - [A0A3Q2H0N0_HORSE]	15.24	13	13	1063	110.929	5.10986	1.12143	0.99346	0.928386	0.879407	1.0327	0.957218	Quantified
F6TMF6	Prenylcysteine oxidase 1	PCYOX1		Prenylcysteine oxidase 1 OS=Equus caballus OX=9796 GN=PCYOX1 PE=3 SV=2 - [F6TMF6_HORSE]	33.53	14	14	504	56.8188	6.93213	0.962393	0.982606	1.04458	0.960135	1.07016	1.00235	Quantified
F6RAT7	Peptidylprolyl isomerase	FKBP1A		Peptidylprolyl isomerase OS=Equus caballus OX=9796 GN=FKBP1A PE=4 SV=2 - [F6RAT7_HORSE]	15.16	5	5	244	26.4266	11.1509	0.928681	1.0222	1.01078	0.908756	1.06184	1.10441	Quantified
F7BJZ4	Uncharacterized protein	CALM3	FUNCTION: May be involved in calcium-mediated signal transduction. {ECO:0000256|RuleBase:RU367017}.	Uncharacterized protein OS=Equus caballus OX=9796 GN=CALM3 PE=4 SV=2 - [F7BJZ4_HORSE]	71.14	10	11	149	16.8268	4.22119	0.917382	0.994086	1.0441	0.992316	0.965626	1.12692	Quantified
F6WY50	NADH dehydrogenase [ubiquinone] iron-sulfur protein 4, mitochondrial	NDUFS4	FUNCTION: Accessory subunit of the mitochondrial membrane respiratory chain NADH dehydrogenase (Complex I), that is believed not to be involved in catalysis. Complex I functions in the transfer of electrons from NADH to the respiratory chain. The immediate electron acceptor for the enzyme is believed to be ubiquinone. {ECO:0000256|RuleBase:RU367010}.	NADH dehydrogenase [ubiquinone] iron-sulfur protein 4, mitochondrial OS=Equus caballus OX=9796 GN=NDUFS4 PE=3 SV=2 - [F6WY50_HORSE]	37.14	6	6	175	19.7952	10.1987	1.10825	0.962186	0.954997	0.986475	1.03782	0.980446	Quantified
A0A3Q2ILE3	Calcium/calmodulin-dependent protein kinase	CAMK2G		Calcium/calmodulin-dependent protein kinase OS=Equus caballus OX=9796 GN=CAMK2G PE=3 SV=2 - [A0A3Q2ILE3_HORSE]	23.64	6	11	516	57.7604	7.29834	0.879273	1.00169	1.10815	1.04483	1.0085	1.02773	Quantified
F6X6A6	Peptidyl-prolyl cis-trans isomerase	PPIA	FUNCTION: PPIases accelerate the folding of proteins. It catalyzes the cis-trans isomerization of proline imidic peptide bonds in oligopeptides. {ECO:0000256|RuleBase:RU363019}.	Peptidyl-prolyl cis-trans isomerase OS=Equus caballus OX=9796 GN=PPIA PE=3 SV=2 - [F6X6A6_HORSE]	55.49	8	9	164	17.8738	8.07471	0.991982	0.992641	1.04737	0.971393	0.97452	1.04417	Quantified
F6VYB1	Heterogeneous nuclear ribonucleoprotein A2/B1	HNRNPA2B1		Heterogeneous nuclear ribonucleoprotein A2/B1 OS=Equus caballus OX=9796 GN=HNRNPA2B1 PE=4 SV=3 - [F6VYB1_HORSE]	27.89	11	13	502	52.2874	10.0815	0.932302	1.06142	0.98786	1.03103	0.978019	1.03091	Quantified
F7BV85	Clathrin heavy chain	CLTC	FUNCTION: Clathrin is the major protein of the polyhedral coat of coated pits and vesicles. {ECO:0000256|PIRNR:PIRNR002290}.	Clathrin heavy chain OS=Equus caballus OX=9796 GN=CLTC PE=3 SV=3 - [F7BV85_HORSE]	20.07	30	30	1679	191.922	5.69385	1.01507	1.03638	1.03161	0.976175	0.948944	1.00136	Quantified
F6U991	Superoxide dismutase	SOD2	FUNCTION: Destroys radicals which are normally produced within the cells and which are toxic to biological systems. {ECO:0000256|RuleBase:RU000414}.	Superoxide dismutase OS=Equus caballus OX=9796 GN=SOD2 PE=3 SV=2 - [F6U991_HORSE]	38.29	7	7	222	24.7246	8.39697	1.13935	0.999809	1.0093	1.09081	0.953524	0.8812	Quantified
F6YWS5	26S proteasome AAA-ATPase subunit RPT1	PSMC2		26S proteasome AAA-ATPase subunit RPT1 OS=Equus caballus OX=9796 GN=PSMC2 PE=3 SV=1 - [F6YWS5_HORSE]	36.26	15	15	433	48.6171	5.94775	1.01268	0.992099	1.01949	1.02529	0.985942	0.978938	Quantified
F6WDE0	Tropomodulin 1	TMOD1		Tropomodulin 1 OS=Equus caballus OX=9796 GN=TMOD1 PE=4 SV=2 - [F6WDE0_HORSE]	45.4	15	16	359	40.3519	5.13525	0.89679	1.02255	1.02688	0.974756	1.03534	1.08542	Quantified
F6Z688	Proteasome subunit alpha type	PSMA4		Proteasome subunit alpha type OS=Equus caballus OX=9796 GN=PSMA4 PE=3 SV=3 - [F6Z688_HORSE]	41	10	10	261	29.4792	7.72314	1.00694	0.99945	1.05796	1.04472	0.915277	1.00697	Quantified
F6QBL3	Myosin light chain 6B	MYL6B		Myosin light chain 6B OS=Equus caballus OX=9796 GN=MYL6B PE=4 SV=3 - [F6QBL3_HORSE]	50.48	12	13	208	22.9078	5.52881	0.834286	0.859053	0.685537	0.75672	0.694411	2.15475	Quantified
F6SJ41	Profilin	PFN2		Profilin OS=Equus caballus OX=9796 GN=PFN2 PE=3 SV=2 - [F6SJ41_HORSE]	65	5	5	140	15.0223	6.99072	1.15444	1.00439	0.948145	0.883062	1.11601	0.942153	Quantified
A0A5F5PN24	TPR_REGION domain-containing protein	ST13		TPR_REGION domain-containing protein OS=Equus caballus OX=9796 GN=ST13 PE=3 SV=1 - [A0A5F5PN24_HORSE]	26.84	9	9	339	38.5382	5.43994	0.985709	1.0336	1.04406	1.00599	0.972633	1.02012	Quantified
P68096	Cytochrome c	CYCS	FUNCTION: Electron carrier protein. The oxidized form of the cytochrome c heme group can accept an electron from the heme group of the cytochrome c1 subunit of cytochrome reductase. Cytochrome c then transfers this electron to the cytochrome oxidase complex, the final protein carrier in the mitochondrial electron-transport chain.; FUNCTION: Plays a role in apoptosis. Suppression of the anti-apopt…	Cytochrome c OS=Equus burchelli OX=9790 GN=CYCS PE=1 SV=2 - [CYC_EQUBU]	62.86	9	9	105	11.8112	9.56885	0.991413	1.28597	0.934257	1.07281	0.896092	0.683657	Quantified
A0A5F5PLD3	Glyceraldehyde-3-phosphate dehydrogenase	GAPDHS		Glyceraldehyde-3-phosphate dehydrogenase OS=Equus caballus OX=9796 GN=GAPDHS PE=3 SV=1 - [A0A5F5PLD3_HORSE]	9.87	1	3	385	42.0737	8.19189	0.992585	0.919311	1.08746	0.995062	1.00243	1.03339	Quantified
A0A5F5PKF3	RNA helicase	EIF4A1		RNA helicase OS=Equus caballus OX=9796 GN=EIF4A1 PE=3 SV=1 - [A0A5F5PKF3_HORSE]	37.93	4	15	406	46.1246	5.47803	0.979415	0.967333	0.982658	0.995353	1.02207	1.0279	Quantified
F7D917	6-phosphogluconate dehydrogenase, decarboxylating	PGD	FUNCTION: Catalyzes the oxidative decarboxylation of 6-phosphogluconate to ribulose 5-phosphate and CO(2), with concomitant reduction of NADP to NADPH. {ECO:0000256|PIRNR:PIRNR000109}.	6-phosphogluconate dehydrogenase, decarboxylating OS=Equus caballus OX=9796 GN=PGD PE=3 SV=2 - [F7D917_HORSE]	29.4	10	11	483	53.18	7.10791	1.07426	1.09301	0.996119	0.969264	0.980624	0.882454	Quantified
F7A965	Hydroxyacylglutathione hydrolase	HAGH		Hydroxyacylglutathione hydrolase OS=Equus caballus OX=9796 GN=HAGH PE=3 SV=2 - [F7A965_HORSE]	27.81	8	8	338	37.3293	9.05615	0.993586	0.944132	0.987193	1.00998	1.00639	1.0799	Quantified
F7CYR1	Antithrombin-III	SERPINC1		Antithrombin-III OS=Equus caballus OX=9796 GN=SERPINC1 PE=3 SV=3 - [F7CYR1_HORSE]	32.47	15	15	465	52.57	6.99072	1.02036	0.964803	0.904924	1.22239	0.876917	0.984459	Quantified
F7CA91	Myozenin 3	MYOZ3		Myozenin 3 OS=Equus caballus OX=9796 GN=MYOZ3 PE=3 SV=3 - [F7CA91_HORSE]	39.18	7	7	245	26.5786	9.30518	1.02229	0.965876	0.997733	0.886798	1.06929	1.01802	Quantified
F6QPV3	GTP-binding protein SAR1b-like protein	SAR1B		GTP-binding protein SAR1b-like protein OS=Equus caballus OX=9796 GN=SAR1B PE=2 SV=1 - [F6QPV3_HORSE]	35.35	4	6	198	22.3815	6.11279	0.881003	0.941952	1.06815	1.0418	1.01664	0.996076	Quantified
K9K2I6	Adenylosuccinate lyase (Fragment)			Adenylosuccinate lyase (Fragment) OS=Equus caballus OX=9796 PE=2 SV=1 - [K9K2I6_HORSE]	51.32	17	17	454	51.6286	6.93213	1.01802	1.0164	0.978326	1.04496	0.926983	1.04277	Quantified
F6TGA5	Uncharacterized protein	RAB1B		Uncharacterized protein OS=Equus caballus OX=9796 GN=RAB1B PE=4 SV=1 - [F6TGA5_HORSE]	56.22	5	11	201	22.1572	5.73193	0.918699	0.931977	1.02809	1.02269	1.03036	1.0932	Quantified
F6Z6R4	Synaptopodin	SYNPO		Synaptopodin OS=Equus caballus OX=9796 GN=SYNPO PE=4 SV=2 - [F6Z6R4_HORSE]	15.56	12	12	1112	118.218	8.11865	1.01186	0.975901	0.994575	0.954395	0.981052	1.1028	Quantified
F7BA94	40S ribosomal protein S3	RPS3		40S ribosomal protein S3 OS=Equus caballus OX=9796 GN=RPS3 PE=3 SV=2 - [F7BA94_HORSE]	43.77	11	11	281	30.7917	10.0229	1.07311	1.03696	0.98304	0.979741	1.00443	0.957653	Quantified
P92478	Cytochrome c oxidase subunit 2	MT-CO2	FUNCTION: Component of the cytochrome c oxidase, the last enzyme in the mitochondrial electron transport chain which drives oxidative phosphorylation. The respiratory chain contains 3 multisubunit complexes succinate dehydrogenase (complex II, CII), ubiquinol-cytochrome c oxidoreductase (cytochrome b-c1 complex, complex III, CIII) and cytochrome c oxidase (complex IV, CIV), that cooperate to tran…	Cytochrome c oxidase subunit 2 OS=Equus asinus OX=9793 GN=MT-CO2 PE=3 SV=1 - [COX2_EQUAS]	24.67	1	4	227	25.9611	4.75439	0.944751	0.968639	0.968104	1.02766	1.04299	1.02008	Quantified
F6Y2Q4	Creatine kinase	CKB		Creatine kinase OS=Equus caballus OX=9796 GN=CKB PE=3 SV=1 - [F6Y2Q4_HORSE]	11.81	3	4	381	42.6904	5.78271	0.996274	1.06438	1.08825	1.02295	0.89511	0.981428	Quantified
F6Y1S2	Ankyrin repeat domain 2	ANKRD2		Ankyrin repeat domain 2 OS=Equus caballus OX=9796 GN=ANKRD2 PE=4 SV=1 - [F6Y1S2_HORSE]	48.75	16	16	361	39.6877	6.55127	1.03615	0.919775	0.90008	0.848115	0.891379	1.37501	Quantified
F6WLI6	ATP synthase subunit O, mitochondrial	ATP5PO		ATP synthase subunit O, mitochondrial OS=Equus caballus OX=9796 GN=ATP5PO PE=3 SV=3 - [F6WLI6_HORSE]	44.6	9	9	213	23.4065	9.96436	1.01928	0.929545	1.08499	1.05226	1.00074	0.915872	Quantified
F6VEI4	Adenylyl cyclase-associated protein	CAP2		Adenylyl cyclase-associated protein OS=Equus caballus OX=9796 GN=CAP2 PE=3 SV=1 - [F6VEI4_HORSE]	45.7	18	19	477	52.7479	7.32764	0.989463	0.995745	1.07113	0.912809	1.04348	1.0021	Quantified
F7CSL8	SERPIN domain-containing protein	SPI2		SERPIN domain-containing protein OS=Equus caballus OX=9796 GN=SPI2 PE=3 SV=2 - [F7CSL8_HORSE]	25.65	7	11	421	46.8401	5.56689	1.15947	1.24582	0.83484	0.962743	0.906521	0.853763	Quantified
A0A3Q2HTV6	Spectrin beta chain	SPTB		Spectrin beta chain OS=Equus caballus OX=9796 GN=SPTB PE=3 SV=1 - [A0A3Q2HTV6_HORSE]	14.22	30	31	2292	263.792	5.42725	0.996838	1.06345	1.0085	1.04932	0.983929	0.946852	Quantified
F6YFZ7	Talin 2	TLN2		Talin 2 OS=Equus caballus OX=9796 GN=TLN2 PE=4 SV=2 - [F6YFZ7_HORSE]	12.71	19	28	2542	271.449	5.5542	0.992341	1.0241	0.998128	0.942758	0.990597	1.03098	Quantified
F6TD34	Ubiquinone biosynthesis protein	COQ9	FUNCTION: Lipid-binding protein involved in the biosynthesis of coenzyme Q, also named ubiquinone, an essential lipid-soluble electron transporter for aerobic cellular respiration. {ECO:0000256|RuleBase:RU366063}.	Ubiquinone biosynthesis protein OS=Equus caballus OX=9796 GN=COQ9 PE=3 SV=2 - [F6TD34_HORSE]	27.13	7	7	317	35.2296	5.65576	1.00015	0.98261	0.976233	1.0643	1.03699	0.975998	Quantified
A0A3Q2IEF5	Biliverdin reductase B	BLVRB		Biliverdin reductase B OS=Equus caballus OX=9796 GN=BLVRB PE=4 SV=1 - [A0A3Q2IEF5_HORSE]	42.18	2	6	211	22.3373	6.85889	1.19771	0.920951	0.893131	0.888271	1.21732	0.91413	Quantified
F6PUX2	Moesin	MSN		Moesin OS=Equus caballus OX=9796 GN=MSN PE=4 SV=1 - [F6PUX2_HORSE]	35.53	16	22	577	67.7128	6.27783	1.04898	1.1552	0.941618	0.941912	0.993313	0.921281	Quantified
F6T929	Sulfurtransferase	MPST		Sulfurtransferase OS=Equus caballus OX=9796 GN=MPST PE=4 SV=2 - [F6T929_HORSE]	47.78	9	9	316	34.8796	7.21045	0.971758	0.948264	0.947953	1.06202	1.03162	1.1217	Quantified
A0A5F5PLE0	NSFL1 cofactor p47	NSFL1C		NSFL1 cofactor p47 OS=Equus caballus OX=9796 GN=NSFL1C PE=4 SV=1 - [A0A5F5PLE0_HORSE]	34.22	1	11	339	37.2868	5.14795	0.992084	0.9305	1.06334	1.05121	0.96793	1.04464	Quantified
A0A3Q2LE90	Histone H4	H4C7	FUNCTION: Core component of nucleosome. Nucleosomes wrap and compact DNA into chromatin, limiting DNA accessibility to the cellular machineries which require DNA as a template. Histones thereby play a central role in transcription regulation, DNA repair, DNA replication and chromosomal stability. DNA accessibility is regulated via a complex set of post-translational modifications of histones, als…	Histone H4 OS=Equus caballus OX=9796 GN=H4C7 PE=3 SV=2 - [A0A3Q2LE90_HORSE]	53.54	6	6	99	11.0422	11.356	1.00376	0.955323	1.03995	1.01559	0.95478	1.06955	Quantified
F6XS05	S-formylglutathione hydrolase	ESD	FUNCTION: Serine hydrolase involved in the detoxification of formaldehyde. {ECO:0000256|RuleBase:RU363068}.	S-formylglutathione hydrolase OS=Equus caballus OX=9796 GN=ESD PE=3 SV=2 - [F6XS05_HORSE]	47.69	10	10	281	31.2494	7.02002	0.961141	1.00005	1.03288	1.03948	0.961373	1.04212	Quantified
A0A3Q2LSB2	Glutamyl-tRNA synthetase	EPRS1		Glutamyl-tRNA synthetase OS=Equus caballus OX=9796 GN=EPRS1 PE=3 SV=1 - [A0A3Q2LSB2_HORSE]	20.9	26	26	1512	170.197	7.51807	0.999189	0.947064	1.00299	1.06439	1.01406	1.02102	Quantified
A0A5F5PQJ7	Ribosomal protein S5	RPS5		Ribosomal protein S5 OS=Equus caballus OX=9796 GN=RPS5 PE=3 SV=1 - [A0A5F5PQJ7_HORSE]	32.84	6	6	204	22.8621	9.71533	1.08769	1.03414	0.976204	0.958042	1.03471	0.953271	Quantified
Q0QEY2	Succinate dehydrogenase [ubiquinone] iron-sulfur subunit, mitochondrial (Fragment)	SDHB	FUNCTION: Iron-sulfur protein (IP) subunit of succinate dehydrogenase (SDH) that is involved in complex II of the mitochondrial electron transport chain and is responsible for transferring electrons from succinate to ubiquinone (coenzyme Q). {ECO:0000256|RuleBase:RU361237}.	Succinate dehydrogenase [ubiquinone] iron-sulfur subunit, mitochondrial (Fragment) OS=Equus caballus OX=9796 GN=SDHB PE=2 SV=1 - [Q0QEY2_HORSE]	53.47	16	16	245	27.6986	8.29443	1.04415	0.975175	1.04106	1.12774	0.933465	0.914208	Quantified
F6VSN9	Protein disulfide-isomerase	PDIA3		Protein disulfide-isomerase OS=Equus caballus OX=9796 GN=PDIA3 PE=3 SV=2 - [F6VSN9_HORSE]	35.84	17	17	505	56.7539	6.65381	1.0181	1.02691	1.01039	0.978911	0.971042	0.9897	Quantified
O46542	Decorin	DCN	FUNCTION: May affect the rate of fibrils formation. {ECO:0000250}.	Decorin OS=Equus caballus OX=9796 GN=DCN PE=2 SV=1 - [PGS2_HORSE]	43.61	13	14	360	39.914	8.52881	0.93473	1.28809	0.902319	0.905385	0.901091	1.11968	Quantified
A0A3Q2KU18	Fibronectin	FN1		Fibronectin OS=Equus caballus OX=9796 GN=FN1 PE=4 SV=1 - [A0A3Q2KU18_HORSE]	14.52	27	27	2349	257.984	5.93506	1.00452	1.24111	0.885757	1.1331	0.932601	0.809906	Quantified
A0A3Q2I8U0	T-complex protein 1 subunit delta	CCT4		T-complex protein 1 subunit delta OS=Equus caballus OX=9796 GN=CCT4 PE=3 SV=1 - [A0A3Q2I8U0_HORSE]	42.32	15	16	501	53.9415	8.30908	0.955216	0.961641	1.04882	1.0367	0.978946	1.04064	Quantified
F6UL42	Carboxymethylenebutenolidase homolog	CMBL		Carboxymethylenebutenolidase homolog OS=Equus caballus OX=9796 GN=CMBL PE=3 SV=1 - [F6UL42_HORSE]	54.69	13	13	245	28.0681	6.78564	0.996836	0.991592	1.05107	1.01197	0.988783	0.989362	Quantified
F6UTA5	NADH dehydrogenase [ubiquinone] 1 alpha subcomplex subunit 12	NDUFA12	FUNCTION: Accessory subunit of the mitochondrial membrane respiratory chain NADH dehydrogenase (Complex I), that is believed not to be involved in catalysis. Complex I functions in the transfer of electrons from NADH to the respiratory chain. The immediate electron acceptor for the enzyme is believed to be ubiquinone. {ECO:0000256|RuleBase:RU363103}.	NADH dehydrogenase [ubiquinone] 1 alpha subcomplex subunit 12 OS=Equus caballus OX=9796 GN=NDUFA12 PE=3 SV=2 - [F6UTA5_HORSE]	68.97	8	8	145	17.1776	9.75928	1.00661	0.927463	1.00642	1.08478	0.989175	1.02016	Quantified
F6T1P0	15-oxoprostaglandin 13-reductase	PTGR2		15-oxoprostaglandin 13-reductase OS=Equus caballus OX=9796 GN=PTGR2 PE=3 SV=2 - [F6T1P0_HORSE]	41.6	11	11	351	38.5944	5.5415	0.97528	0.851858	0.978858	1.0387	1.08677	1.05223	Quantified
F7D2D9	Biliverdin reductase B	BLVRB		Biliverdin reductase B OS=Equus caballus OX=9796 GN=BLVRB PE=4 SV=2 - [F7D2D9_HORSE]	36.18	3	7	246	26.1353	7.1665	0.931825	1.21858	1.00251	1.02281	0.902434	0.940928	Quantified
A0A3Q2GW51	Ribonuclease inhibitor	RNH1		Ribonuclease inhibitor OS=Equus caballus OX=9796 GN=RNH1 PE=4 SV=2 - [A0A3Q2GW51_HORSE]	19.03	8	8	683	72.0771	7.59131	1.05557	0.941322	1.01068	0.916626	1.01316	0.983498	Quantified
F6YGX0	Junctophilin	JPH2	FUNCTION: Junctophilins contribute to the formation of junctional membrane complexes (JMCs) which link the plasma membrane with the endoplasmic or sarcoplasmic reticulum in excitable cells. Provides a structural foundation for functional cross-talk between the cell surface and intracellular calcium release channels. {ECO:0000256|PIRNR:PIRNR037387}.	Junctophilin OS=Equus caballus OX=9796 GN=JPH2 PE=3 SV=2 - [F6YGX0_HORSE]	22.68	13	14	657	69.882	8.83643	0.893325	1.04434	1.0698	0.95499	1.02891	1.01022	Quantified
F6V5A0	Structural maintenance of chromosomes 1A	SMC1A		Structural maintenance of chromosomes 1A OS=Equus caballus OX=9796 GN=SMC1A PE=3 SV=2 - [F6V5A0_HORSE]	40.15	6	6	269	28.3018	7.88428	1.01881	0.927437	1.00509	1.05875	1.0567	0.949057	Quantified
A0A5F5PST8	Triadin	TRDN		Triadin OS=Equus caballus OX=9796 GN=TRDN PE=4 SV=1 - [A0A5F5PST8_HORSE]	20.63	19	19	727	81.2372	9.33447	0.953083	0.83304	1.12959	1.0769	0.993071	1.03024	Quantified
F6PQ46	Ceruloplasmin	CP		Ceruloplasmin OS=Equus caballus OX=9796 GN=CP PE=3 SV=3 - [F6PQ46_HORSE]	21.15	19	19	1064	121.479	5.5415	0.931392	1.44199	0.86695	1.18151	0.730051	0.881358	Quantified
F6YN05	Adipocyte-type fatty acid-binding protein	FABP4		Adipocyte-type fatty acid-binding protein OS=Equus caballus OX=9796 GN=FABP4 PE=3 SV=2 - [F6YN05_HORSE]	47.73	6	7	132	14.7867	7.13721	1.101	1.09642	0.888657	0.888656	1.00835	1.00662	Quantified
F6S6J4	Peroxiredoxin-1	PRDX1	FUNCTION: Thiol-specific peroxidase that catalyzes the reduction of hydrogen peroxide and organic hydroperoxides to water and alcohols, respectively. {ECO:0000256|PIRNR:PIRNR000239}.	Peroxiredoxin-1 OS=Equus caballus OX=9796 GN=PRDX1 PE=3 SV=1 - [F6S6J4_HORSE]	68.34	8	12	199	22.1203	8.11865	0.986536	1.00561	0.983769	1.07837	0.97018	1.0154	Quantified
F7BPW3	Kelch like family member 40	KLHL40		Kelch like family member 40 OS=Equus caballus OX=9796 GN=KLHL40 PE=3 SV=2 - [F7BPW3_HORSE]	24.28	13	13	622	69.2872	5.19873	1.01629	1.00013	1.02966	0.980431	0.960501	1.03833	Quantified
F6YZJ4	Heat shock 70 kDa protein 4	HSPA4		Heat shock 70 kDa protein 4 OS=Equus caballus OX=9796 GN=HSPA4 PE=3 SV=2 - [F6YZJ4_HORSE]	24.05	17	17	840	94.5085	5.21143	1.00021	0.9611	1.00394	1.04322	1.03087	1.03869	Quantified
A0A3Q2LU13	UBC core domain-containing protein	UBE2N		UBC core domain-containing protein OS=Equus caballus OX=9796 GN=UBE2N PE=3 SV=2 - [A0A3Q2LU13_HORSE]	65.71	6	6	105	11.9753	9.11475	0.963631	1.00095	1.05708	0.99772	0.960458	1.08754	Quantified
F7DWC8	Electron transfer flavoprotein subunit beta	ETFB	FUNCTION: The electron transfer flavoprotein serves as a specific electron acceptor for several dehydrogenases, including five acyl-CoA dehydrogenases, glutaryl-CoA and sarcosine dehydrogenase. It transfers the electrons to the main mitochondrial respiratory chain via ETF-ubiquinone oxidoreductase (ETF dehydrogenase). {ECO:0000256|PIRNR:PIRNR000090}.	Electron transfer flavoprotein subunit beta OS=Equus caballus OX=9796 GN=ETFB PE=3 SV=2 - [F7DWC8_HORSE]	50.98	12	12	255	27.643	8.104	1.1785	0.972942	0.95682	0.914003	1.066	0.94551	Quantified
A0A3Q2LNL5	Uncharacterized protein	PCBP2		Uncharacterized protein OS=Equus caballus OX=9796 GN=PCBP2 PE=4 SV=2 - [A0A3Q2LNL5_HORSE]	23.05	6	6	321	33.7784	8.23584	1.1631	0.977266	0.940831	0.906288	1.01405	1.00673	Quantified
F6XX28	Alanine--tRNA ligase	AARS1	FUNCTION: Catalyzes the attachment of alanine to tRNA(Ala) in a two-step reaction: alanine is first activated by ATP to form Ala-AMP and then transferred to the acceptor end of tRNA(Ala). Also edits incorrectly charged tRNA(Ala) via its editing domain. {ECO:0000256|HAMAP-Rule:MF_03133}.	Alanine--tRNA ligase OS=Equus caballus OX=9796 GN=AARS1 PE=3 SV=2 - [F6XX28_HORSE]	22.54	19	19	1016	112.075	6.22705	0.981829	0.999548	1.00262	0.981036	1.0919	0.959292	Quantified
A0A3Q2KTL8	T1-TrpRS	WARS1		T1-TrpRS OS=Equus caballus OX=9796 GN=WARS1 PE=3 SV=1 - [A0A3Q2KTL8_HORSE]	41.42	15	15	466	52.8826	5.93506	1.0341	0.964669	1.02535	0.975836	0.949216	1.05708	Quantified
F6QME0	Purine nucleoside phosphorylase	LOC100072612	FUNCTION: The purine nucleoside phosphorylases catalyze the phosphorolytic breakdown of the N-glycosidic bond in the beta-(deoxy)ribonucleoside molecules, with the formation of the corresponding free purine bases and pentose-1-phosphate. {ECO:0000256|PIRNR:PIRNR000477}.	Purine nucleoside phosphorylase OS=Equus caballus OX=9796 GN=LOC100072612 PE=3 SV=2 - [F6QME0_HORSE]	44.64	4	9	289	31.9811	7.21045	0.881605	0.946521	1.07258	1.06907	0.908347	1.15546	Quantified
F7AS57	Proteasome activator subunit 2	PSME2		Proteasome activator subunit 2 OS=Equus caballus OX=9796 GN=PSME2 PE=3 SV=1 - [F7AS57_HORSE]	36.4	7	7	239	27.3583	5.57959	1.00786	1.01158	1.09354	1.01982	0.965795	1.03402	Quantified
F6UII0	Uncharacterized protein	PWP2		Uncharacterized protein OS=Equus caballus OX=9796 GN=PWP2 PE=4 SV=3 - [F6UII0_HORSE]	49.25	9	9	268	28.1487	8.54346	0.946355	0.94812	1.06448	1.08207	0.993109	1.01453	Quantified
F7DA17	Transglutaminase 2	TGM2		Transglutaminase 2 OS=Equus caballus OX=9796 GN=TGM2 PE=3 SV=2 - [F7DA17_HORSE]	21.69	14	14	687	77.0006	5.33838	0.980075	0.954659	1.06938	1.01473	1.01845	1.00453	Quantified
A2Q0Z2	Lumican	LUM		Lumican OS=Equus caballus OX=9796 GN=LUM PE=2 SV=1 - [A2Q0Z2_HORSE]	44.28	11	11	341	38.8189	6.68311	0.996005	1.17214	0.916772	0.936803	0.905375	1.07732	Quantified
F6T1Z3	Importin 5	IPO5		Importin 5 OS=Equus caballus OX=9796 GN=IPO5 PE=4 SV=3 - [F6T1Z3_HORSE]	20.18	17	17	1115	125.612	4.95752	0.934765	1.0099	1.06745	1.04993	0.957421	1.05826	Quantified
F6QIZ4	Talin 1	TLN1		Talin 1 OS=Equus caballus OX=9796 GN=TLN1 PE=4 SV=2 - [F6QIZ4_HORSE]	12	20	28	2541	269.709	6.07471	1.05438	1.0284	0.968722	0.986092	0.996765	0.9714	Quantified
F7BMK4	Cytochrome c oxidase subunit	COX6A2		Cytochrome c oxidase subunit OS=Equus caballus OX=9796 GN=COX6A2 PE=3 SV=1 - [F7BMK4_HORSE]	54.64	4	4	97	10.7286	10.1401	0.922114	1.00613	0.997665	1.06664	0.98736	0.949053	Quantified
A0A342DPW4	Cytochrome c oxidase subunit 2	COX2	FUNCTION: Component of the cytochrome c oxidase, the last enzyme in the mitochondrial electron transport chain which drives oxidative phosphorylation. The respiratory chain contains 3 multisubunit complexes succinate dehydrogenase (complex II, CII), ubiquinol-cytochrome c oxidoreductase (cytochrome b-c1 complex, complex III, CIII) and cytochrome c oxidase (complex IV, CIV), that cooperate to tran…	Cytochrome c oxidase subunit 2 OS=Equus cf. scotti PH-2017 OX=1703869 GN=COX2 PE=3 SV=1 - [A0A342DPW4_9EUTH]	20.26	1	4	227	25.958	4.83057	1.04454	0.920333	0.978427	1.06146	0.993469	1.05045	Quantified
A0A650G414	Cytochrome c oxidase subunit 2	COX2	FUNCTION: Component of the cytochrome c oxidase, the last enzyme in the mitochondrial electron transport chain which drives oxidative phosphorylation. The respiratory chain contains 3 multisubunit complexes succinate dehydrogenase (complex II, CII), ubiquinol-cytochrome c oxidoreductase (cytochrome b-c1 complex, complex III, CIII) and cytochrome c oxidase (complex IV, CIV), that cooperate to tran…	Cytochrome c oxidase subunit 2 OS=Equus caballus OX=9796 GN=COX2 PE=3 SV=1 - [A0A650G414_HORSE]	20.26	1	4	227	25.948	4.83057	0.778552	0.966146	1.15625	1.13199	0.877418	1.15658	Quantified
A0A3Q2I839	Cadherin-13	CDH13		Cadherin-13 OS=Equus caballus OX=9796 GN=CDH13 PE=4 SV=2 - [A0A3Q2I839_HORSE]	12.36	8	8	712	78.1308	5.12256	1.0677	1.03062	0.96754	0.976028	1.04581	0.877056	Quantified
A0A0A1E6F7	Immmunoglobulin lambda light chain variable region (Fragment)	IGL		Immmunoglobulin lambda light chain variable region (Fragment) OS=Equus caballus OX=9796 GN=IGL PE=2 SV=1 - [A0A0A1E6F7_HORSE]	12.44	1	2	225	23.2253	7.6499	1.32217	1.06449	0.982887	1.15426	0.727651	0.832599	Quantified
A0A0A1E550	Immmunoglobulin lambda light chain variable region (Fragment)	IGL		Immmunoglobulin lambda light chain variable region (Fragment) OS=Equus caballus OX=9796 GN=IGL PE=2 SV=1 - [A0A0A1E550_HORSE]	12	1	2	225	23.3475	8.30908	1.01708	1.44875	0.926682	1.1684	0.75195	0.78781	Quantified
A8J714	Transgelin	SIDT2		Transgelin OS=Equus caballus OX=9796 GN=SIDT2 PE=2 SV=1 - [A8J714_HORSE]	55.72	11	11	201	22.5524	8.83643	0.865697	1.62479	1.05398	0.888515	0.909152	0.752719	Quantified
F6PLJ2	Mitochondrial import inner membrane translocase subunit	TIMM13	FUNCTION: Mitochondrial intermembrane chaperone that participates in the import and insertion of some multi-pass transmembrane proteins into the mitochondrial inner membrane. Also required for the transfer of beta-barrel precursors from the TOM complex to the sorting and assembly machinery (SAM complex) of the outer membrane. Acts as a chaperone-like protein that protects the hydrophobic precurso…	Mitochondrial import inner membrane translocase subunit OS=Equus caballus OX=9796 GN=TIMM13 PE=3 SV=2 - [F6PLJ2_HORSE]	69.47	5	5	95	10.493	8.17725	0.922657	0.980828	1.04097	1.08517	1.03412	0.992039	Quantified
A0A3Q2I116	Phosphoinositide phospholipase C	PLCL1		Phosphoinositide phospholipase C OS=Equus caballus OX=9796 GN=PLCL1 PE=4 SV=1 - [A0A3Q2I116_HORSE]	1.71	1	2	935	105.632	5.33838	0.995447	1.06647	1.17853	0.8965	0.929278	0.992737	Quantified
F6WEB8	Geranylgeranyl transferase type-2 subunit alpha	TGM1		Geranylgeranyl transferase type-2 subunit alpha OS=Equus caballus OX=9796 GN=TGM1 PE=3 SV=2 - [F6WEB8_HORSE]	29.29	14	14	560	64.0239	5.89697	1.03625	0.98243	0.997198	0.932372	1.08189	1.00986	Quantified
A0A3Q2IFM4	Uncharacterized protein	PSME1		Uncharacterized protein OS=Equus caballus OX=9796 GN=PSME1 PE=3 SV=2 - [A0A3Q2IFM4_HORSE]	47.79	11	11	249	28.659	6.02393	1.01609	0.991567	1.01645	1.09046	0.958275	0.977217	Quantified
F7CSR9	Coiled-coil domain containing 13	CCDC13		Coiled-coil domain containing 13 OS=Equus caballus OX=9796 GN=CCDC13 PE=4 SV=2 - [F7CSR9_HORSE]	11.93	6	6	595	65.9059	8.07471	0.846043	0.964219	1.10865	1.01599	1.02688	1.07247	Quantified
F7D5C0	Elongin-C	ELOC		Elongin-C OS=Equus caballus OX=9796 GN=ELOC PE=3 SV=3 - [F7D5C0_HORSE]	65.18	6	6	112	12.465	4.77979	0.980674	0.957781	0.992623	1.02246	1.02089	1.08679	Quantified
Q5NU31	Amine oxidase	MAOB		Amine oxidase OS=Equus caballus OX=9796 GN=MAOB PE=2 SV=1 - [Q5NU31_HORSE]	35	13	16	520	58.4361	7.7085	0.898778	0.980771	1.00704	1.03938	1.06551	1.03212	Quantified
F7E1X2	Stress induced phosphoprotein 1	STIP1		Stress induced phosphoprotein 1 OS=Equus caballus OX=9796 GN=STIP1 PE=4 SV=3 - [F7E1X2_HORSE]	43.46	28	28	543	62.4984	6.97607	0.977135	1.04089	1.03675	1.05302	0.959999	1.00773	Quantified
F7DL71	Quinoid dihydropteridine reductase	QDPR		Quinoid dihydropteridine reductase OS=Equus caballus OX=9796 GN=QDPR PE=4 SV=2 - [F7DL71_HORSE]	45.87	8	8	242	25.7479	7.32764	0.996713	0.862401	1.04346	1.07088	1.04467	1.04273	Quantified
F6ZQJ8	Aminotran_1_2 domain-containing protein	GPT		Aminotran_1_2 domain-containing protein OS=Equus caballus OX=9796 GN=GPT PE=4 SV=3 - [F6ZQJ8_HORSE]	38.31	11	13	496	54.948	6.82959	1.06933	0.942372	0.938598	1.00712	1.00073	1.06524	Quantified
A0A3Q2HLV9	Nidogen 2	NID2		Nidogen 2 OS=Equus caballus OX=9796 GN=NID2 PE=4 SV=2 - [A0A3Q2HLV9_HORSE]	10.52	11	12	1359	146.648	5.8335	0.952694	1.11667	1.0539	1.04053	0.980252	0.921819	Quantified
A0A3Q2HR96	Thymopoietin	TMPO		Thymopoietin OS=Equus caballus OX=9796 GN=TMPO PE=3 SV=1 - [A0A3Q2HR96_HORSE]	16.07	10	12	753	83.4733	9.37842	1.04046	0.968332	1.05508	1.11615	0.906792	0.880495	Quantified
F7C450	Alpha-2-HS-glycoprotein	AHSG		Alpha-2-HS-glycoprotein OS=Equus caballus OX=9796 GN=AHSG PE=4 SV=3 - [F7C450_HORSE]	29.2	7	7	363	38.6997	6.1001	1.04119	1.3502	0.85397	1.0899	0.855571	0.855152	Quantified
A0A5F5PY53	Fatty acid binding protein 5	FABP5		Fatty acid binding protein 5 OS=Equus caballus OX=9796 GN=FABP5 PE=3 SV=1 - [A0A5F5PY53_HORSE]	43.85	5	5	130	14.4922	7.02002	0.971808	0.943743	0.966332	1.01113	0.926032	1.08321	Quantified
A0A5F5PLS8	Crystallin zeta	CRYZ		Crystallin zeta OS=Equus caballus OX=9796 GN=CRYZ PE=3 SV=1 - [A0A5F5PLS8_HORSE]	68.14	13	13	295	31.3494	8.33838	0.968968	0.936434	1.03731	1.04116	0.97747	1.07355	Quantified
F6ZN44	Mannose-6-phosphate isomerase	MPI		Mannose-6-phosphate isomerase OS=Equus caballus OX=9796 GN=MPI PE=3 SV=2 - [F6ZN44_HORSE]	26.34	4	10	467	51.5263	7.1665	1.08748	0.915971	0.781221	0.963687	1.04423	1.03565	Quantified
F7D1J3	Cystathionine gamma-lyase	CTH		Cystathionine gamma-lyase OS=Equus caballus OX=9796 GN=CTH PE=3 SV=1 - [F7D1J3_HORSE]	43.46	13	13	405	44.2324	7.03467	1.11301	0.967547	0.988614	0.809543	1.06643	1.03198	Quantified
A0A3Q2IBF3	UV excision repair protein RAD23	RAD23B	FUNCTION: Multiubiquitin chain receptor involved in modulation of proteasomal degradation. Involved in nucleotide excision repair. {ECO:0000256|RuleBase:RU367049}.	UV excision repair protein RAD23 OS=Equus caballus OX=9796 GN=RAD23B PE=3 SV=1 - [A0A3Q2IBF3_HORSE]	27.94	7	10	408	43.0816	4.89404	0.959137	1.05159	1.01637	0.962527	1.03289	1.04564	Quantified
F6YYB1	Proteasome endopeptidase complex	PSMB1		Proteasome endopeptidase complex OS=Equus caballus OX=9796 GN=PSMB1 PE=4 SV=2 - [F6YYB1_HORSE]	22.17	7	7	406	44.8256	8.54346	0.960279	1.05199	1.02344	1.01144	0.982633	0.984975	Quantified
F6XJN4	Adenylate kinase 2, mitochondrial	AK2	FUNCTION: Catalyzes the reversible transfer of the terminal phosphate group between ATP and AMP. Plays an important role in cellular energy homeostasis and in adenine nucleotide metabolism. Adenylate kinase activity is critical for regulation of the phosphate utilization and the AMP de novo biosynthesis pathways. Plays a key role in hematopoiesis. {ECO:0000256|HAMAP-Rule:MF_03168}.	Adenylate kinase 2, mitochondrial OS=Equus caballus OX=9796 GN=AK2 PE=3 SV=1 - [F6XJN4_HORSE]	55.13	11	11	234	25.6793	7.45947	0.949813	1.0027	1.01379	1.12943	0.990225	0.916205	Quantified
F6V3D5	T-complex protein 1 subunit gamma	CCT3		T-complex protein 1 subunit gamma OS=Equus caballus OX=9796 GN=CCT3 PE=3 SV=1 - [F6V3D5_HORSE]	30.46	17	17	545	60.6044	6.85889	0.997394	0.936767	1.03972	1.02955	0.991473	0.984134	Quantified
F6TTP1	60S acidic ribosomal protein P0	RPLP0	FUNCTION: Ribosomal protein P0 is the functional equivalent of E.coli protein L10. {ECO:0000256|PIRNR:PIRNR039087}.	60S acidic ribosomal protein P0 OS=Equus caballus OX=9796 GN=RPLP0 PE=2 SV=2 - [F6TTP1_HORSE]	26.5	7	7	317	34.2658	5.97314	0.959683	1.04174	1.01618	1.01127	0.986028	1.03966	Quantified
A0A3Q2I568	Isochorismatase domain containing 1	ISOC1		Isochorismatase domain containing 1 OS=Equus caballus OX=9796 GN=ISOC1 PE=3 SV=1 - [A0A3Q2I568_HORSE]	52.35	10	10	298	32.1271	7.38623	0.991475	1.02328	0.983973	1.01849	0.946957	1.06876	Quantified
F7E0D5	Beta-sarcoglycan	SGCB		Beta-sarcoglycan OS=Equus caballus OX=9796 GN=SGCB PE=3 SV=3 - [F7E0D5_HORSE]	25.39	6	6	319	34.9099	8.92432	0.975027	0.986084	1.00192	0.967018	1.04643	1.10407	Quantified
H9GZN9	Uncharacterized protein			Uncharacterized protein OS=Equus caballus OX=9796 PE=4 SV=2 - [H9GZN9_HORSE]	21.58	9	9	519	56.8852	6.30322	1.14829	1.21604	0.775718	1.22335	0.877356	0.76466	Quantified
K9K4R4	40 kDa peptidyl-prolyl cis-trans isomeras-like protein			40 kDa peptidyl-prolyl cis-trans isomeras-like protein OS=Equus caballus OX=9796 PE=2 SV=1 - [K9K4R4_HORSE]	37.57	15	16	370	40.8869	7.6499	0.996028	0.989758	1.10675	0.981524	0.992617	0.98568	Quantified
A0A3Q2KK41	RAB1A, member RAS oncogene family	RAB1A		RAB1A, member RAS oncogene family OS=Equus caballus OX=9796 GN=RAB1A PE=4 SV=2 - [A0A3Q2KK41_HORSE]	41.62	3	8	173	19.0065	7.73779	1.06496	1.04974	1.04401	0.936467	1.03546	0.939343	Quantified
F6W6G5	Myosin heavy chain 11	MYH11		Myosin heavy chain 11 OS=Equus caballus OX=9796 GN=MYH11 PE=3 SV=2 - [F6W6G5_HORSE]	14.86	20	29	1972	227.333	5.47803	1.0404	1.00029	1.13845	0.932048	1.03011	0.830298	Quantified
F7DZV9	Tyrosine 3-monooxygenase/tryptophan 5-monooxygenase activation protein beta	YWHAB		Tyrosine 3-monooxygenase/tryptophan 5-monooxygenase activation protein beta OS=Equus caballus OX=9796 GN=YWHAB PE=3 SV=3 - [F7DZV9_HORSE]	37.8	3	9	246	28.0928	4.83057	1.01673	1.01391	1.02484	1.05127	0.955074	1.02288	Quantified
F6YY66	Nucleoside diphosphate kinase	NME2		Nucleoside diphosphate kinase OS=Equus caballus OX=9796 GN=NME2 PE=3 SV=2 - [F6YY66_HORSE]	63.82	5	9	152	17.25	7.97217	1.11488	0.9904	0.974678	1.05061	0.923124	1.00252	Quantified
A0A3Q2H2M7	Smoothelin like 2	SMTNL2		Smoothelin like 2 OS=Equus caballus OX=9796 GN=SMTNL2 PE=4 SV=1 - [A0A3Q2H2M7_HORSE]	18.04	7	7	460	49.5658	8.104	1.02025	0.896247	1.06144	0.985825	1.10104	0.934004	Quantified
F6R3B2	ATP synthase-coupling factor 6, mitochondrial	ATP5PF	FUNCTION: Mitochondrial membrane ATP synthase (F(1)F(0) ATP synthase or Complex V) produces ATP from ADP in the presence of a proton gradient across the membrane which is generated by electron transport complexes of the respiratory chain. {ECO:0000256|PIRNR:PIRNR002455}.	ATP synthase-coupling factor 6, mitochondrial OS=Equus caballus OX=9796 GN=ATP5PF PE=3 SV=2 - [F6R3B2_HORSE]	38.26	5	5	115	13.359	9.49561	1.05641	0.968276	1.04783	1.01166	0.971345	0.972284	Quantified
F7CVQ7	Myopalladin	MYPN		Myopalladin OS=Equus caballus OX=9796 GN=MYPN PE=4 SV=2 - [F7CVQ7_HORSE]	15.6	17	18	1295	142.356	6.52197	0.975232	0.998374	1.03568	0.933881	0.948457	1.10224	Quantified
A0A5F5Q114	Acetyl-CoA acyltransferase 2	ACAA2		Acetyl-CoA acyltransferase 2 OS=Equus caballus OX=9796 GN=ACAA2 PE=3 SV=1 - [A0A5F5Q114_HORSE]	40.86	11	11	394	41.5955	8.20654	1.00083	0.949583	1.0247	1.03812	0.972055	1.03667	Quantified
F7AX81	CCT-alpha	TCP1		CCT-alpha OS=Equus caballus OX=9796 GN=TCP1 PE=3 SV=2 - [F7AX81_HORSE]	34.89	15	15	556	60.2166	6.11279	1.03024	0.961546	1.03949	1.00815	0.966801	1.00732	Quantified
F6SP02	14-3-3 protein theta	YWHAQ		14-3-3 protein theta OS=Equus caballus OX=9796 GN=YWHAQ PE=3 SV=1 - [F6SP02_HORSE]	55.92	7	12	245	27.7468	4.77979	1.11526	1.05828	0.951533	0.964209	0.940803	1.01123	Quantified
A0A3Q2L7K4	Coiled-coil-helix-coiled-coil-helix domain containing 3	CHCHD3	FUNCTION: Component of the MICOS complex, a large protein complex of the mitochondrial inner membrane that plays crucial roles in the maintenance of crista junctions, inner membrane architecture, and formation of contact sites to the outer membrane. {ECO:0000256|RuleBase:RU363001}.	Coiled-coil-helix-coiled-coil-helix domain containing 3 OS=Equus caballus OX=9796 GN=CHCHD3 PE=4 SV=1 - [A0A3Q2L7K4_HORSE]	46.64	12	12	238	27.4779	8.57275	1.06393	0.995364	1.01315	0.995533	1.05984	0.864758	Quantified
F7CG77	Chaperonin containing TCP1 subunit 6A	CCT6A		Chaperonin containing TCP1 subunit 6A OS=Equus caballus OX=9796 GN=CCT6A PE=3 SV=2 - [F7CG77_HORSE]	34.36	3	19	649	71.5243	6.63916	0.953466	0.989561	0.996053	1.02459	0.964183	1.10612	Quantified
F7CSQ5	SERPINE1 mRNA binding protein 1	SERBP1		SERPINE1 mRNA binding protein 1 OS=Equus caballus OX=9796 GN=SERBP1 PE=4 SV=3 - [F7CSQ5_HORSE]	29.48	10	10	407	44.6723	8.54346	0.943057	1.03506	1.01012	1.0087	0.955907	1.09151	Quantified
F6PVJ6	Mimecan	OGN		Mimecan OS=Equus caballus OX=9796 GN=OGN PE=3 SV=2 - [F6PVJ6_HORSE]	23.49	7	7	298	34.058	6.78564	0.769132	1.56178	0.814578	0.958764	0.776622	1.15538	Quantified
A0A3Q2H7N6	Mitochondrial fission 1 protein	FIS1	FUNCTION: Involved in the fragmentation of the mitochondrial network and its perinuclear clustering. {ECO:0000256|PIRNR:PIRNR008835}.	Mitochondrial fission 1 protein OS=Equus caballus OX=9796 GN=FIS1 PE=3 SV=1 - [A0A3Q2H7N6_HORSE]	26.32	3	3	152	16.915	8.79248	0.989789	1.10168	1.04655	0.901474	0.982637	1.00162	Quantified
F6TP24	Junctophilin	JPH1	FUNCTION: Junctophilins contribute to the formation of junctional membrane complexes (JMCs) which link the plasma membrane with the endoplasmic or sarcoplasmic reticulum in excitable cells. Provides a structural foundation for functional cross-talk between the cell surface and intracellular calcium release channels. {ECO:0000256|PIRNR:PIRNR037387}.	Junctophilin OS=Equus caballus OX=9796 GN=JPH1 PE=3 SV=2 - [F6TP24_HORSE]	29.91	18	19	662	71.8997	9.36377	0.885351	1.01624	1.05386	0.985258	1.00067	1.09544	Quantified
F7CZM1	Cytochrome c oxidase polypeptide Va	COX5A		Cytochrome c oxidase polypeptide Va OS=Equus caballus OX=9796 GN=COX5A PE=3 SV=3 - [F7CZM1_HORSE]	27.63	5	5	152	16.7247	7.41553	1.0346	0.982986	1.02537	1.08767	0.979927	0.947745	Quantified
F7BN37	Y-box binding protein 3	YBX3		Y-box binding protein 3 OS=Equus caballus OX=9796 GN=YBX3 PE=4 SV=2 - [F7BN37_HORSE]	16.11	3	4	360	38.4711	9.77393	1.04363	0.912757	0.973669	0.965584	1.09665	1.07171	Quantified
A0A5F5PY99	Chaperonin containing TCP1 subunit 5	CCT5		Chaperonin containing TCP1 subunit 5 OS=Equus caballus OX=9796 GN=CCT5 PE=4 SV=1 - [A0A5F5PY99_HORSE]	38.19	16	17	487	54.0743	6.85889	0.980492	1.02425	1.04409	1.04443	0.957993	1.01799	Quantified
A0A3Q2IEW5	cAMP-dependent protein kinase	PRKACA		cAMP-dependent protein kinase OS=Equus caballus OX=9796 GN=PRKACA PE=3 SV=1 - [A0A3Q2IEW5_HORSE]	33.62	6	12	351	40.598	8.79248	0.970366	0.953098	0.994126	0.923174	0.973403	1.02499	Quantified
F6TPP7	Nucleosome assembly protein 1 like 4	NAP1L4		Nucleosome assembly protein 1 like 4 OS=Equus caballus OX=9796 GN=NAP1L4 PE=3 SV=1 - [F6TPP7_HORSE]	36.8	10	11	375	42.6698	4.65283	0.991085	0.959132	0.980055	1.03404	1.03486	1.00534	Quantified
B5BV01	Alpha-1-antitrypsin	Spi2-2		Alpha-1-antitrypsin OS=Equus caballus OX=9796 GN=Spi2-2 PE=2 SV=1 - [B5BV01_HORSE]	19	1	7	421	46.945	5.46533	1.00625	1.67408	0.605138	1.1656	0.732388	0.93015	Quantified
F6ZUJ2	Endoplasmin-like protein	HSP90B1		Endoplasmin-like protein OS=Equus caballus OX=9796 GN=HSP90B1 PE=2 SV=1 - [F6ZUJ2_HORSE]	16.17	13	14	804	92.3592	4.85596	0.955328	1.07148	1.03828	1.03911	0.962917	0.987108	Quantified
F6STH6	BAG cochaperone 3	BAG3		BAG cochaperone 3 OS=Equus caballus OX=9796 GN=BAG3 PE=4 SV=2 - [F6STH6_HORSE]	29.21	13	13	582	62.0524	7.03467	0.996851	1.01639	1.00953	0.946355	0.960425	0.984609	Quantified
F6XVS1	NADH:ubiquinone oxidoreductase subunit S6	NDUFS6		NADH:ubiquinone oxidoreductase subunit S6 OS=Equus caballus OX=9796 GN=NDUFS6 PE=4 SV=2 - [F6XVS1_HORSE]	30.35	7	7	257	28.1257	10.8726	1.01341	0.974222	1.02424	1.06985	0.974009	0.959653	Quantified
F6Q4Q1	Heterogeneous nuclear ribonucleoprotein K	HNRNPK		Heterogeneous nuclear ribonucleoprotein K OS=Equus caballus OX=9796 GN=HNRNPK PE=4 SV=2 - [F6Q4Q1_HORSE]	32.54	13	13	464	50.9964	5.32568	1.05236	0.988294	0.976427	0.993598	1.05307	0.971091	Quantified
F6SPH9	Calnexin	CANX		Calnexin OS=Equus caballus OX=9796 GN=CANX PE=3 SV=3 - [F6SPH9_HORSE]	16	8	8	575	65.3789	4.65283	0.927476	1.02539	1.03249	1.05811	0.919377	1.02902	Quantified
L7MSX1	Growth factor receptor-bound protein 2-like protein	GRB2		Growth factor receptor-bound protein 2-like protein OS=Equus caballus OX=9796 GN=GRB2 PE=2 SV=1 - [L7MSX1_HORSE]	46.31	9	9	203	23.5407	6.80029	0.939741	0.963078	1.03554	1.00339	1.00995	1.10263	Quantified
F6WKP5	Ubiquitin carboxyl-terminal hydrolase	UCHL3		Ubiquitin carboxyl-terminal hydrolase OS=Equus caballus OX=9796 GN=UCHL3 PE=3 SV=3 - [F6WKP5_HORSE]	38.26	7	7	230	26.1499	4.91943	1.04712	0.980473	1.02962	0.997601	1.0266	0.951124	Quantified
K9K273	Mitochondrial NADH dehydrogenase (Ubiquinone) 1 alph subcomplex subunit 9-like protein			Mitochondrial NADH dehydrogenase (Ubiquinone) 1 alph subcomplex subunit 9-like protein OS=Equus caballus OX=9796 PE=2 SV=1 - [K9K273_HORSE]	28.91	9	9	377	42.4716	9.84717	0.980565	0.932318	0.991028	1.07502	1.02214	1.05512	Quantified
F6V2J7	Syntrophin alpha 1	SNTA1		Syntrophin alpha 1 OS=Equus caballus OX=9796 GN=SNTA1 PE=3 SV=2 - [F6V2J7_HORSE]	29.5	10	11	505	53.9039	6.63916	1.02953	0.988045	0.935397	1.01213	1.00677	1.0397	Quantified
F7DTB6	Karyopherin subunit beta 1	KPNB1		Karyopherin subunit beta 1 OS=Equus caballus OX=9796 GN=KPNB1 PE=3 SV=2 - [F7DTB6_HORSE]	23.29	17	17	876	97.165	4.77979	0.956506	1.01597	1.0432	0.943898	0.983696	1.06819	Quantified
F6UNB9	Protein S100	S100A1		Protein S100 OS=Equus caballus OX=9796 GN=S100A1 PE=3 SV=1 - [F6UNB9_HORSE]	45.74	3	3	94	10.4841	4.50049	1.08435	1.13136	0.848918	0.666869	1.03118	1.2948	Quantified
O46403	Biglycan	BGN	FUNCTION: May be involved in collagen fiber assembly. {ECO:0000250}.	Biglycan OS=Equus caballus OX=9796 GN=BGN PE=2 SV=1 - [PGS1_HORSE]	23.39	6	7	372	41.8978	7.51807	0.923549	1.3902	0.919775	1.06018	0.817092	0.998135	Quantified
A0A5F5PR03	GTP:AMP phosphotransferase AK3, mitochondrial	AK3	FUNCTION: Involved in maintaining the homeostasis of cellular nucleotides by catalyzing the interconversion of nucleoside phosphates. Has GTP:AMP phosphotransferase and ITP:AMP phosphotransferase activities. {ECO:0000256|HAMAP-Rule:MF_03169}.	GTP:AMP phosphotransferase AK3, mitochondrial OS=Equus caballus OX=9796 GN=AK3 PE=3 SV=1 - [A0A5F5PR03_HORSE]	66.08	15	15	227	25.4243	8.32373	1.04703	0.969086	0.942717	1.02812	1.02439	0.99939	Quantified
F6XSN2	T-complex protein 1 subunit eta	CCT7	FUNCTION: Molecular chaperone; assists the folding of proteins upon ATP hydrolysis. Known to play a role, in vitro, in the folding of actin and tubulin. {ECO:0000256|RuleBase:RU365042}.	T-complex protein 1 subunit eta OS=Equus caballus OX=9796 GN=CCT7 PE=3 SV=3 - [F6XSN2_HORSE]	32.23	15	15	543	59.374	6.99072	1.02596	0.999656	1.0681	1.02842	0.942847	0.944092	Quantified
A0A3Q2HWB7	Reticulocalbin 2	RCN2		Reticulocalbin 2 OS=Equus caballus OX=9796 GN=RCN2 PE=4 SV=1 - [A0A3Q2HWB7_HORSE]	35.65	9	9	317	36.8085	4.38623	1.05886	0.977074	1.04205	0.937304	1.08594	0.963955	Quantified
F6VEA3	Proteasome subunit alpha type	PSMA5		Proteasome subunit alpha type OS=Equus caballus OX=9796 GN=PSMA5 PE=3 SV=1 - [F6VEA3_HORSE]	33.2	7	7	241	26.3942	4.79248	1.01158	1.01172	1.02992	1.01275	1.01772	0.990557	Quantified
F6S8M6	Enoyl-CoA hydratase 1	ECH1		Enoyl-CoA hydratase 1 OS=Equus caballus OX=9796 GN=ECH1 PE=3 SV=1 - [F6S8M6_HORSE]	26.83	8	8	328	35.7703	7.44482	1.10103	0.973415	0.922174	1.03008	1.00237	1.0083	Quantified
F7CZV6	Aldehyde dehydrogenase 7 family member A1	ALDH7A1		Aldehyde dehydrogenase 7 family member A1 OS=Equus caballus OX=9796 GN=ALDH7A1 PE=3 SV=2 - [F7CZV6_HORSE]	21.55	11	11	566	61.3136	8.45557	1.19918	0.924889	1.04957	1.00682	1.00395	0.849563	Quantified
A0A5F5PIM0	Complex I-23kD	NDUFS8		Complex I-23kD OS=Equus caballus OX=9796 GN=NDUFS8 PE=3 SV=1 - [A0A5F5PIM0_HORSE]	31.9	6	6	210	23.6357	6.87354	1.04178	0.998263	0.991042	0.987892	0.997075	1.00018	Quantified
K9KEN6	Complex I subunit B13	NDUFA5		Complex I subunit B13 OS=Equus caballus OX=9796 GN=NDUFA5 PE=2 SV=1 - [K9KEN6_HORSE]	70.69	6	6	116	13.3391	6.12549	1.00735	0.951191	0.989434	1.07115	0.985722	1.02883	Quantified
A0A5F5PRQ8	Serine hydroxymethyltransferase	SHMT1	FUNCTION: Interconversion of serine and glycine. {ECO:0000256|RuleBase:RU000585}.	Serine hydroxymethyltransferase OS=Equus caballus OX=9796 GN=SHMT1 PE=3 SV=1 - [A0A5F5PRQ8_HORSE]	18.88	6	6	445	49.1059	7.48877	0.948111	1.06094	0.988371	1.06677	0.93747	1.01949	Quantified
F7CB31	Complex I-SGDH	NDUFB5		Complex I-SGDH OS=Equus caballus OX=9796 GN=NDUFB5 PE=3 SV=1 - [F7CB31_HORSE]	27.66	5	5	188	21.3083	9.70068	1.01497	0.997629	0.996724	1.06648	0.958647	0.974124	Quantified
F6XJB0	Nuclear transport factor 2	NUTF2		Nuclear transport factor 2 OS=Equus caballus OX=9796 GN=NUTF2 PE=4 SV=1 - [F6XJB0_HORSE]	69.29	5	5	127	14.469	5.37646	0.995791	0.956366	1.0008	1.06408	1.00145	1.09329	Quantified
A0A3Q2IH24	MICOS complex subunit	LOC111772316	FUNCTION: Component of the MICOS complex, a large protein complex of the mitochondrial inner membrane that plays crucial roles in the maintenance of crista junctions, inner membrane architecture, and formation of contact sites to the outer membrane. {ECO:0000256|RuleBase:RU363021}.	MICOS complex subunit OS=Equus caballus OX=9796 GN=LOC111772316 PE=3 SV=1 - [A0A3Q2IH24_HORSE]	31.3	6	6	246	27.0791	9.40771	1.05013	0.953655	0.946568	1.19665	1.07969	0.886437	Quantified
F6XRL6	DnaJ heat shock protein family (Hsp40) member A2	DNAJA2		DnaJ heat shock protein family (Hsp40) member A2 OS=Equus caballus OX=9796 GN=DNAJA2 PE=3 SV=2 - [F6XRL6_HORSE]	23.77	7	7	408	45.3485	6.55127	1.00322	1.00658	0.990972	0.975271	1.00228	1.05072	Quantified
A0A3Q2GXQ2	Nebulin related anchoring protein	NRAP		Nebulin related anchoring protein OS=Equus caballus OX=9796 GN=NRAP PE=4 SV=2 - [A0A3Q2GXQ2_HORSE]	12.5	18	21	1680	191.258	9.23193	1.00719	0.969499	0.990929	0.931375	1.07037	0.973529	Quantified
A0A3Q2GV49	Uncharacterized protein	UQCR10		Uncharacterized protein OS=Equus caballus OX=9796 GN=UQCR10 PE=3 SV=1 - [A0A3Q2GV49_HORSE]	37.5	2	2	64	7.42988	9.5249	1.17833	0.947812	0.931044	0.889135	1.06095	0.868332	Quantified
F6S899	NAD-dependent protein deacylase sirtuin-5, mitochondrial	SIRT5	FUNCTION: NAD-dependent lysine demalonylase, desuccinylase and deglutarylase that specifically removes malonyl, succinyl and glutaryl groups on target proteins. Activates CPS1 and contributes to the regulation of blood ammonia levels during prolonged fasting: acts by mediating desuccinylation and deglutarylation of CPS1, thereby increasing CPS1 activity in response to elevated NAD levels during f…	NAD-dependent protein deacylase sirtuin-5, mitochondrial OS=Equus caballus OX=9796 GN=SIRT5 PE=3 SV=2 - [F6S899_HORSE]	31.61	7	7	310	33.9302	8.5874	0.979934	1.03014	0.905043	0.993783	1.07282	1.03514	Quantified
A0A3Q2I4C7	VAMP associated protein B and C	VAPB		VAMP associated protein B and C OS=Equus caballus OX=9796 GN=VAPB PE=4 SV=1 - [A0A3Q2I4C7_HORSE]	42.74	8	9	234	26.1194	6.80029	0.962488	1.02276	0.99895	0.999147	0.947692	1.13333	Quantified
A0A5K1V840	ATP-dependent RNA helicase DDX1			ATP-dependent RNA helicase DDX1 OS=Equus caballus OX=9796 PE=2 SV=1 - [A0A5K1V840_HORSE]	23.39	15	15	697	77.9106	8.03076	0.9901	1.03649	1.03499	1.01948	0.977589	1.01395	Quantified
F6RXY9	Transmembrane protein 38A	TMEM38A		Transmembrane protein 38A OS=Equus caballus OX=9796 GN=TMEM38A PE=3 SV=1 - [F6RXY9_HORSE]	26.09	7	7	299	33.3021	8.29443	0.82273	1.05886	1.08416	1.00497	1.02278	0.981242	Quantified
F7BE95	UBC core domain-containing protein	UBE2V1		UBC core domain-containing protein OS=Equus caballus OX=9796 GN=UBE2V1 PE=4 SV=2 - [F7BE95_HORSE]	46.94	6	6	147	16.4843	7.92822	0.918767	0.957828	1.04657	0.995476	0.975111	1.08734	Quantified
A0A5F5PP24	Dynamin-like 120 kDa protein, form S1	OPA1		Dynamin-like 120 kDa protein, form S1 OS=Equus caballus OX=9796 GN=OPA1 PE=4 SV=1 - [A0A5F5PP24_HORSE]	19.46	18	18	961	111.618	8.01611	0.986153	1.03994	0.931562	1.08598	1.01714	0.936811	Quantified
F7AMM0	ATP-dependent 6-phosphofructokinase	PFKL	FUNCTION: Catalyzes the phosphorylation of D-fructose 6-phosphate to fructose 1,6-bisphosphate by ATP, the first committing step of glycolysis. {ECO:0000256|HAMAP-Rule:MF_03184}.	ATP-dependent 6-phosphofructokinase OS=Equus caballus OX=9796 GN=PFKL PE=3 SV=2 - [F7AMM0_HORSE]	8.72	5	7	780	85.3694	7.95752	0.976335	0.980222	1.0055	0.944574	1.02746	1.13013	Quantified
A0A3Q2HH70	Sarcolemma associated protein	SLMAP		Sarcolemma associated protein OS=Equus caballus OX=9796 GN=SLMAP PE=4 SV=2 - [A0A3Q2HH70_HORSE]	22.89	20	20	804	92.2902	5.46533	1.0187	0.95429	1.02848	0.915431	0.986918	1.11848	Quantified
F7AU83	COP9 signalosome complex subunit 5-like protein	COPS5		COP9 signalosome complex subunit 5-like protein OS=Equus caballus OX=9796 GN=COPS5 PE=2 SV=2 - [F7AU83_HORSE]	47.6	12	12	334	37.5847	6.53662	0.975944	0.95943	1.00589	0.999831	0.999918	1.05089	Quantified
F7DZE7	Adiponectin D	ADIPOQ		Adiponectin D OS=Equus caballus OX=9796 GN=ADIPOQ PE=4 SV=2 - [F7DZE7_HORSE]	13.29	3	3	301	32.9632	6.41748	1.09779	0.872922	0.962509	1.0069	1.05021	1.02677	Quantified
F7C871	CYFIP related Rac1 interactor B	CYRIB		CYFIP related Rac1 interactor B OS=Equus caballus OX=9796 GN=CYRIB PE=3 SV=1 - [F7C871_HORSE]	38.89	11	11	324	36.7246	6.06201	1.01621	1.05325	1.03576	1.00668	0.986737	0.968382	Quantified
F6VS95	Protein disulfide isomerase family A member 6	PDIA6		Protein disulfide isomerase family A member 6 OS=Equus caballus OX=9796 GN=PDIA6 PE=3 SV=2 - [F6VS95_HORSE]	20	6	6	440	48.1293	5.09717	0.941548	1.03635	1.04277	0.998125	0.988288	1.01722	Quantified
K9KB55	PRA1 family protein	ARL6IP5		PRA1 family protein OS=Equus caballus OX=9796 GN=ARL6IP5 PE=2 SV=1 - [K9KB55_HORSE]	28.72	6	6	188	21.5744	9.70068	0.876974	1.02192	0.998601	1.0258	0.96231	1.11497	Quantified
A0A3Q2HNU0	Cysteine and glycine rich protein 3	CSRP3		Cysteine and glycine rich protein 3 OS=Equus caballus OX=9796 GN=CSRP3 PE=4 SV=1 - [A0A3Q2HNU0_HORSE]	41.97	1	9	193	20.8228	8.36768	0.897261	0.72581	0.863737	1.06733	1.05766	1.42391	Quantified
A0A3Q2HIZ6	Nucleoside diphosphate kinase	NME2		Nucleoside diphosphate kinase OS=Equus caballus OX=9796 GN=NME2 PE=3 SV=1 - [A0A3Q2HIZ6_HORSE]	36.22	2	6	196	22.0302	8.27979	1.0664	0.972987	0.986056	1.16289	0.863176	1.02013	Quantified
F7CMU1	Tubulin polymerization-promoting protein family member 3	TPPP3		Tubulin polymerization-promoting protein family member 3 OS=Equus caballus OX=9796 GN=TPPP3 PE=3 SV=2 - [F7CMU1_HORSE]	48.3	8	8	176	18.9117	9.11475	1.07973	0.980358	0.850481	1.18143	0.96737	0.928069	Quantified
F6SD96	Aldehyde dehydrogenase family 4 member A1	ALDH4A1		Aldehyde dehydrogenase family 4 member A1 OS=Equus caballus OX=9796 GN=ALDH4A1 PE=3 SV=3 - [F6SD96_HORSE]	26.91	2	12	498	54.7721	8.77783	1.00302	1.08722	0.982194	1.02184	0.938468	0.985661	Quantified
F7CJV9	Voltage-dependent L-type calcium channel subunit alpha	CACNA1S	FUNCTION: Voltage-sensitive calcium channels (VSCC) mediate the entry of calcium ions into excitable cells and are also involved in a variety of calcium-dependent processes, including muscle contraction, hormone or neurotransmitter release, gene expression, cell motility, cell division and cell death. {ECO:0000256|RuleBase:RU003808}.	Voltage-dependent L-type calcium channel subunit alpha OS=Equus caballus OX=9796 GN=CACNA1S PE=3 SV=3 - [F7CJV9_HORSE]	9.29	16	16	1765	199.566	6.25244	0.893087	0.966684	1.06797	0.989863	1.04615	1.09493	Quantified
F7ALF9	Lamin B2	LMNB2		Lamin B2 OS=Equus caballus OX=9796 GN=LMNB2 PE=3 SV=2 - [F7ALF9_HORSE]	34.14	20	22	621	69.6286	5.57959	1.00622	1.00458	1.03097	0.921196	1.03722	1.01438	Quantified
A0A3Q2I1G9	COP9 signalosome complex subunit 4	COPS4		COP9 signalosome complex subunit 4 OS=Equus caballus OX=9796 GN=COPS4 PE=3 SV=2 - [A0A3Q2I1G9_HORSE]	35.47	12	12	406	46.2397	5.8335	0.991108	0.916919	1.0303	1.02009	1.01439	1.03927	Quantified
F7BSK7	Dynactin subunit 2	DCTN2		Dynactin subunit 2 OS=Equus caballus OX=9796 GN=DCTN2 PE=3 SV=3 - [F7BSK7_HORSE]	19.01	7	7	405	44.7501	5.12256	1.1017	0.993326	1.02298	0.834859	0.978472	0.98936	Quantified
A0A3Q2LKT7	CARD domain-containing protein	NOL3		CARD domain-containing protein OS=Equus caballus OX=9796 GN=NOL3 PE=4 SV=2 - [A0A3Q2LKT7_HORSE]	19.16	3	3	214	23.7843	9.67139	1.12335	1.02238	1.01245	0.903659	1.08669	0.883942	Quantified
F6ZRJ3	Titin-cap	TCAP		Titin-cap OS=Equus caballus OX=9796 GN=TCAP PE=4 SV=2 - [F6ZRJ3_HORSE]	68.67	8	8	166	18.8144	5.59229	0.935216	1.05633	0.960882	0.943422	1.04826	1.09626	Quantified
F7D508	Parathion hydrolase-related protein	PTER		Parathion hydrolase-related protein OS=Equus caballus OX=9796 GN=PTER PE=3 SV=2 - [F7D508_HORSE]	38.41	9	9	302	33.5753	6.80029	0.952001	1.02766	0.994471	1.00121	1.03101	1.01937	Quantified
F6TQR2	Calreticulin	CALR		Calreticulin OS=Equus caballus OX=9796 GN=CALR PE=3 SV=1 - [F6TQR2_HORSE]	13.83	6	6	412	47.5167	4.4751	0.978742	1.05415	0.980138	0.970288	0.997667	0.928933	Quantified
A0A3Q2HTV8	Aldedh domain-containing protein	LOC111772327		Aldedh domain-containing protein OS=Equus caballus OX=9796 GN=LOC111772327 PE=3 SV=1 - [A0A3Q2HTV8_HORSE]	39.33	2	12	328	36.0582	8.41162	1.12552	0.907868	0.969317	0.931401	1.08286	0.973531	Quantified
K9K4E0	Isocitrate dehydrogenase [NAD] subunit, mitochondrial (Fragment)			Isocitrate dehydrogenase [NAD] subunit, mitochondrial (Fragment) OS=Equus caballus OX=9796 PE=2 SV=1 - [K9K4E0_HORSE]	37.6	12	12	359	38.9357	6.53662	1.0343	0.923432	1.01731	1.1198	1.04428	0.881226	Quantified
F7DF55	Proteasome subunit beta	PSMB4		Proteasome subunit beta OS=Equus caballus OX=9796 GN=PSMB4 PE=3 SV=2 - [F7DF55_HORSE]	34.3	7	7	309	33.95	8.04541	0.997225	1.00917	1.03284	1.00474	0.999541	1.0039	Quantified
A0A3Q2GV76	Eukaryotic translation initiation factor 4 gamma 1	EIF4G1		Eukaryotic translation initiation factor 4 gamma 1 OS=Equus caballus OX=9796 GN=EIF4G1 PE=3 SV=2 - [A0A3Q2GV76_HORSE]	11.55	14	17	1576	173.233	5.37646	1.02369	1.01717	0.939084	0.99425	0.973122	1.01157	Quantified
F6Q978	Collagen type XV alpha 1 chain	COL15A1		Collagen type XV alpha 1 chain OS=Equus caballus OX=9796 GN=COL15A1 PE=4 SV=2 - [F6Q978_HORSE]	7.39	10	10	1380	140.211	4.84326	0.941786	1.07744	0.984808	1.07199	0.939322	1.00311	Quantified
A0A3Q2LJS3	26S protease regulatory subunit 8-like protein	PSMC5		26S protease regulatory subunit 8-like protein OS=Equus caballus OX=9796 GN=PSMC5 PE=2 SV=1 - [A0A3Q2LJS3_HORSE]	35.71	11	12	406	45.5971	7.54736	0.985562	0.978635	1.02798	1.01301	1.02203	1.01922	Quantified
A0A3Q2LRJ3	Catalase	CAT	FUNCTION: Occurs in almost all aerobically respiring organisms and serves to protect cells from the toxic effects of hydrogen peroxide. {ECO:0000256|RuleBase:RU004142}.	Catalase OS=Equus caballus OX=9796 GN=CAT PE=3 SV=2 - [A0A3Q2LRJ3_HORSE]	26.94	13	13	527	59.7728	7.48877	0.982758	1.12755	0.967059	1.07625	0.925357	0.96716	Quantified
F7DE75	NSF attachment protein alpha	NAPA	FUNCTION: Required for vesicular transport between the endoplasmic reticulum and the Golgi apparatus. {ECO:0000256|RuleBase:RU367013}.	NSF attachment protein alpha OS=Equus caballus OX=9796 GN=NAPA PE=3 SV=3 - [F7DE75_HORSE]	53.22	12	12	295	33.1392	5.36377	1.03214	0.886666	0.995241	0.97135	1.03387	1.03943	Quantified
F6Y315	ATP binding cassette subfamily E member 1	ABCE1		ATP binding cassette subfamily E member 1 OS=Equus caballus OX=9796 GN=ABCE1 PE=4 SV=2 - [F6Y315_HORSE]	23.08	12	12	598	67.1542	8.71924	0.998936	1.00801	1.08027	1.04278	0.858229	1.03145	Quantified
F6RCA8	Peroxiredoxin-5	PRDX5	FUNCTION: Thiol-specific peroxidase that catalyzes the reduction of hydrogen peroxide and organic hydroperoxides to water and alcohols, respectively. Plays a role in cell protection against oxidative stress by detoxifying peroxides. {ECO:0000256|RuleBase:RU366011}.	Peroxiredoxin-5 OS=Equus caballus OX=9796 GN=PRDX5 PE=3 SV=2 - [F6RCA8_HORSE]	59.6	6	6	151	15.6293	7.23975	1.04785	0.975016	0.970545	1.14184	0.964282	1.04344	Quantified
F6X756	Elongation factor 1-beta	EEF1B2		Elongation factor 1-beta OS=Equus caballus OX=9796 GN=EEF1B2 PE=3 SV=3 - [F6X756_HORSE]	32.44	5	5	225	24.7603	4.70361	0.970174	1.09441	1.07014	1.13724	0.877678	0.918907	Quantified
F6TGW9	NADH-cytochrome b5 reductase	CYB5R3		NADH-cytochrome b5 reductase OS=Equus caballus OX=9796 GN=CYB5R3 PE=3 SV=3 - [F6TGW9_HORSE]	38.21	10	10	301	34.1848	8.07471	0.926914	0.961693	0.964268	1.06916	1.04861	1.02075	Quantified
F7DY67	Purine nucleoside phosphorylase	LOC100058685	FUNCTION: The purine nucleoside phosphorylases catalyze the phosphorolytic breakdown of the N-glycosidic bond in the beta-(deoxy)ribonucleoside molecules, with the formation of the corresponding free purine bases and pentose-1-phosphate. {ECO:0000256|PIRNR:PIRNR000477}.	Purine nucleoside phosphorylase OS=Equus caballus OX=9796 GN=LOC100058685 PE=3 SV=2 - [F7DY67_HORSE]	30.8	2	7	289	31.9071	7.23975	0.881707	1.0241	1.11634	0.959771	0.971899	0.872098	Quantified
F6UJ33	Profilin	PFN1		Profilin OS=Equus caballus OX=9796 GN=PFN1 PE=3 SV=2 - [F6UJ33_HORSE]	25.3	2	3	166	17.4369	11.0044	0.974066	1.05867	0.990894	1.0237	0.951245	1.08651	Quantified
F6R3N2	Complex I-B16.6	NDUFA13		Complex I-B16.6 OS=Equus caballus OX=9796 GN=NDUFA13 PE=3 SV=2 - [F6R3N2_HORSE]	52.08	7	7	144	16.8625	8.92432	1.0344	1.00102	0.971575	1.01676	1.01636	1.00367	Quantified
F6RM73	Apolipoprotein A-II	APOA2		Apolipoprotein A-II OS=Equus caballus OX=9796 GN=APOA2 PE=3 SV=3 - [F6RM73_HORSE]	31	4	4	100	11.282	8.44092	0.882673	1.53741	0.739247	1.37771	0.868634	0.715656	Quantified
F6STU8	60S ribosomal protein L14	RPL14		60S ribosomal protein L14 OS=Equus caballus OX=9796 GN=RPL14 PE=3 SV=3 - [F6STU8_HORSE]	20.47	4	4	215	23.5331	11.0337	1.03733	0.911942	1.04166	1.03298	1.01288	1.00922	Quantified
A0A3Q2I6F9	IF rod domain-containing protein	KRT85		IF rod domain-containing protein OS=Equus caballus OX=9796 GN=KRT85 PE=3 SV=2 - [A0A3Q2I6F9_HORSE]	16.45	3	11	547	58.9805	8.06006	0.731726	0.536105	0.72094	0.540072	2.36646	0.953828	Quantified
B5BV04	Alpha-1-antitrypsin	Spi2-5		Alpha-1-antitrypsin OS=Equus caballus OX=9796 GN=Spi2-5 PE=2 SV=1 - [B5BV04_HORSE]	19	1	7	421	46.8351	5.46533	1.06219	1.61033	0.962185	0.870439	0.807388	0.769016	Quantified
F6USP9	Plasminogen	PLG	FUNCTION: Plasmin dissolves the fibrin of blood clots and acts as a proteolytic factor in a variety of other processes including embryonic development, tissue remodeling, tumor invasion, and inflammation. In ovulation, weakens the walls of the Graafian follicle. It activates the urokinase-type plasminogen activator, collagenases and several complement zymogens, such as C1 and C5. Cleavage of fibr…	Plasminogen OS=Equus caballus OX=9796 GN=PLG PE=3 SV=2 - [F6USP9_HORSE]	25.65	20	20	811	91.0721	6.771	1.05392	1.33754	0.912779	1.0943	0.801509	0.88273	Quantified
A0A5F5PM81	ZnF_CDGSH domain-containing protein	CISD1		ZnF_CDGSH domain-containing protein OS=Equus caballus OX=9796 GN=CISD1 PE=4 SV=1 - [A0A5F5PM81_HORSE]	35.92	2	3	103	11.6189	8.85107	0.958212	1.00751	1.06111	1.03129	0.974543	0.984094	Quantified
F6UW37	Trifunctional purine biosynthetic protein adenosine-3	GART		Trifunctional purine biosynthetic protein adenosine-3 OS=Equus caballus OX=9796 GN=GART PE=3 SV=1 - [F6UW37_HORSE]	16.63	12	12	1010	107.731	6.63916	0.977796	0.975069	1.02458	1.02442	1.01649	1.04931	Quantified
F7DWN5	G protein subunit alpha i2	GNAI2		G protein subunit alpha i2 OS=Equus caballus OX=9796 GN=GNAI2 PE=4 SV=2 - [F7DWN5_HORSE]	27.61	6	7	355	40.4391	5.5415	0.915273	1.12412	1.04294	1.06013	0.940565	1.05847	Quantified
A0A5F5PWQ6	Uncharacterized protein	LOC100068576		Uncharacterized protein OS=Equus caballus OX=9796 GN=LOC100068576 PE=4 SV=1 - [A0A5F5PWQ6_HORSE]	21.25	8	8	447	50.418	6.7417	1.03066	0.94634	1.00718	0.938599	1.03855	1.01472	Quantified
A0A5F5PSL8	Heterogeneous nuclear ribonucleoprotein D like	HNRNPDL		Heterogeneous nuclear ribonucleoprotein D like OS=Equus caballus OX=9796 GN=HNRNPDL PE=4 SV=1 - [A0A5F5PSL8_HORSE]	15.54	3	5	341	38.1877	9.49561	1.10571	0.993238	0.935444	1.04183	1.07248	0.924205	Quantified
F6Q6W4	Fatty acid binding protein 3	FABP3		Fatty acid binding protein 3 OS=Equus caballus OX=9796 GN=FABP3 PE=3 SV=3 - [F6Q6W4_HORSE]	60.9	9	10	133	14.7757	6.80029	0.992896	0.916069	0.982119	0.971426	0.974463	1.21117	Quantified
F6X9U4	Alpha-dystroglycan	DAG1		Alpha-dystroglycan OS=Equus caballus OX=9796 GN=DAG1 PE=4 SV=2 - [F6X9U4_HORSE]	9.96	8	8	894	97.1917	8.68994	0.920148	0.932598	0.950556	1.01344	1.0229	1.06129	Quantified
F6VCX7	Complex I-B15	NDUFB4		Complex I-B15 OS=Equus caballus OX=9796 GN=NDUFB4 PE=3 SV=2 - [F6VCX7_HORSE]	31.78	3	3	129	15.148	9.70068	1.08375	0.970691	0.94715	0.966703	1.08703	1.01883	Quantified
F6SCB6	Nipsnap homolog 2	NIPSNAP2		Nipsnap homolog 2 OS=Equus caballus OX=9796 GN=NIPSNAP2 PE=3 SV=3 - [F6SCB6_HORSE]	29.72	8	8	286	33.5141	9.15869	1.06254	0.919746	0.902555	1.08703	1.06949	0.94255	Quantified
F7CUX8	Proteasome subunit beta	PSMB7		Proteasome subunit beta OS=Equus caballus OX=9796 GN=PSMB7 PE=2 SV=1 - [F7CUX8_HORSE]	21.66	5	5	277	29.8851	7.69385	1.03009	1.00151	1.03357	0.977709	0.997865	0.993396	Quantified
F6UL68	Transthyretin	TTR	FUNCTION: Thyroid hormone-binding protein. Probably transports thyroxine from the bloodstream to the brain. {ECO:0000256|RuleBase:RU361269}.	Transthyretin OS=Equus caballus OX=9796 GN=TTR PE=3 SV=3 - [F6UL68_HORSE]	35.37	4	4	147	15.852	5.49072	0.967803	1.34317	0.757129	1.18716	0.882294	0.838667	Quantified
F6UNW8	Tubulin folding cofactor B	TBCB		Tubulin folding cofactor B OS=Equus caballus OX=9796 GN=TBCB PE=4 SV=2 - [F6UNW8_HORSE]	31.15	7	7	244	27.2605	5.43994	1.01225	1.00197	0.984271	0.975144	1.02767	0.973986	Quantified
A0A3Q2LNW9	NAD(P)H-hydrate epimerase	NAXE	FUNCTION: Catalyzes the epimerization of the S- and R-forms of NAD(P)HX, a damaged form of NAD(P)H that is a result of enzymatic or heat-dependent hydration. This is a prerequisite for the S-specific NAD(P)H-hydrate dehydratase to allow the repair of both epimers of NAD(P)HX. {ECO:0000256|HAMAP-Rule:MF_03159}.	NAD(P)H-hydrate epimerase OS=Equus caballus OX=9796 GN=NAXE PE=3 SV=1 - [A0A3Q2LNW9_HORSE]	28.13	6	6	288	31.4431	7.66455	1.02754	1.00263	0.971972	1.00378	1.00552	1.02353	Quantified
Q2QLB0	Caveolin-1	CAV1	FUNCTION: May act as a scaffolding protein within caveolar membranes. Forms a stable heterooligomeric complex with CAV2 that targets to lipid rafts and drives caveolae formation. Mediates the recruitment of CAVIN proteins (CAVIN1/2/3/4) to the caveolae (By similarity). Interacts directly with G-protein alpha subunits and can functionally regulate their activity (By similarity). Involved in the co…	Caveolin-1 OS=Equus caballus OX=9796 GN=CAV1 PE=3 SV=1 - [CAV1_HORSE]	45.51	6	7	178	20.5655	6.02393	1.01292	0.984719	0.995386	1.03794	0.984195	1.03875	Quantified
F6Z0Q3	Complex III subunit VII	UQCRB		Complex III subunit VII OS=Equus caballus OX=9796 GN=UQCRB PE=3 SV=2 - [F6Z0Q3_HORSE]	27.81	7	7	187	21.9834	9.23193	0.958664	1.03761	1.05721	1.10289	0.957973	0.925998	Quantified
F6ZBG0	Carbonic anhydrase	CA1	FUNCTION: Reversible hydration of carbon dioxide. {ECO:0000256|RuleBase:RU367011}.	Carbonic anhydrase OS=Equus caballus OX=9796 GN=CA1 PE=3 SV=1 - [F6ZBG0_HORSE]	25.67	5	5	261	28.9804	6.68311	1.00173	1.17425	0.652048	1.50445	0.814615	0.867744	Quantified
K9K4D8	Transforming protein RhoA-like protein	RHOA		Transforming protein RhoA-like protein OS=Equus caballus OX=9796 GN=RHOA PE=2 SV=1 - [K9K4D8_HORSE]	30.57	6	6	193	21.7541	6.1001	0.957044	1.06609	1.02088	1.06782	0.90578	1.04999	Quantified
P00818	Acylphosphatase-2	ACYP2	FUNCTION: Its physiological role is not yet clear.	Acylphosphatase-2 OS=Equus caballus OX=9796 GN=ACYP2 PE=1 SV=2 - [ACYP2_HORSE]	54.55	6	6	99	11.1406	9.65674	0.98208	0.996373	0.965032	1.0347	1.02231	1.01856	Quantified
K9KEL6	Proteasome subunit alpha type (Fragment)			Proteasome subunit alpha type (Fragment) OS=Equus caballus OX=9796 PE=2 SV=1 - [K9KEL6_HORSE]	41.98	10	10	262	29.4368	6.45557	1.02714	1.01175	1.01964	0.976164	1.03815	0.999992	Quantified
F6SU91	Acyl carrier protein	NDUFAB1	FUNCTION: Carrier of the growing fatty acid chain in fatty acid biosynthesis. {ECO:0000256|RuleBase:RU000722}.	Acyl carrier protein OS=Equus caballus OX=9796 GN=NDUFAB1 PE=3 SV=1 - [F6SU91_HORSE]	21.15	4	4	156	17.241	5.07178	0.996453	0.904062	0.979152	1.07493	0.971366	0.996898	Quantified
F7AVJ5	2-methoxy-6-polyprenyl-1,4-benzoquinol methylase, mitochondrial	COQ5	FUNCTION: Methyltransferase required for the conversion of 2-polyprenyl-6-methoxy-1,4-benzoquinol (DDMQH2) to 2-polyprenyl-3-methyl-6-methoxy-1,4-benzoquinol (DMQH2). {ECO:0000256|HAMAP-Rule:MF_03191}.	2-methoxy-6-polyprenyl-1,4-benzoquinol methylase, mitochondrial OS=Equus caballus OX=9796 GN=COQ5 PE=3 SV=2 - [F7AVJ5_HORSE]	24.93	7	7	353	39.9431	8.39697	0.990642	1.02482	0.963941	1.06351	1.04178	0.931514	Quantified
A0A3Q2I645	Ribosomal protein S6 kinase	RPS6KA3		Ribosomal protein S6 kinase OS=Equus caballus OX=9796 GN=RPS6KA3 PE=3 SV=1 - [A0A3Q2I645_HORSE]	21.08	13	13	740	83.6409	6.88818	0.932811	1.01107	1.05485	0.992826	0.996876	1.10492	Quantified
F7AJM6	Complement component 1 Q subcomponent-binding protein, mitochondrial	C1QBP		Complement component 1 Q subcomponent-binding protein, mitochondrial OS=Equus caballus OX=9796 GN=C1QBP PE=3 SV=2 - [F7AJM6_HORSE]	16.85	4	4	279	30.9095	4.86865	0.980683	1.08099	1.04738	1.10923	0.967978	0.97406	Quantified
F6U2W9	EH domain containing 1	EHD1		EH domain containing 1 OS=Equus caballus OX=9796 GN=EHD1 PE=4 SV=3 - [F6U2W9_HORSE]	17.7	8	9	548	61.8993	6.7124	1.04378	1.01805	1.03986	0.946734	1.01595	0.957747	Quantified
F6X6G5	26S proteasome non-ATPase regulatory subunit 13	PSMD13		26S proteasome non-ATPase regulatory subunit 13 OS=Equus caballus OX=9796 GN=PSMD13 PE=3 SV=2 - [F6X6G5_HORSE]	24.73	8	8	376	42.8681	5.69385	1.04621	0.997161	1.01974	1.00008	1.02007	0.988916	Quantified
A0A3Q2H857	Synaptotagmin binding cytoplasmic RNA interacting protein	SYNCRIP		Synaptotagmin binding cytoplasmic RNA interacting protein OS=Equus caballus OX=9796 GN=SYNCRIP PE=4 SV=2 - [A0A3Q2H857_HORSE]	17.17	8	11	623	69.5686	8.5874	0.961947	1.07208	1.0049	1.01723	0.947628	1.05334	Quantified
F6W720	Complex I-PDSW	NDUFB10		Complex I-PDSW OS=Equus caballus OX=9796 GN=NDUFB10 PE=3 SV=2 - [F6W720_HORSE]	50	9	9	170	20.2742	8.68994	0.983272	1.02314	0.994026	1.04627	0.974042	0.995333	Quantified
F6SXQ9	Cell division control protein 42 homolog			Cell division control protein 42 homolog OS=Equus caballus OX=9796 PE=3 SV=2 - [F6SXQ9_HORSE]	42.41	6	7	191	21.1388	5.65576	1.00921	1.03041	0.979677	1.01911	0.972902	1.03366	Quantified
F6VPL4	Nitrilase family member 2	NIT2		Nitrilase family member 2 OS=Equus caballus OX=9796 GN=NIT2 PE=4 SV=2 - [F6VPL4_HORSE]	32.51	8	8	283	31.0349	6.87354	0.96901	0.989531	0.962414	0.975791	1.03352	1.13279	Quantified
F6QXN5	Transgelin	TAGLN2		Transgelin OS=Equus caballus OX=9796 GN=TAGLN2 PE=3 SV=2 - [F6QXN5_HORSE]	22.71	6	6	295	32.9297	9.01221	1.0953	1.06068	0.900505	1.02106	1.01559	0.909478	Quantified
F7AG92	ADP-ribosylserine hydrolase	ADPRS		ADP-ribosylserine hydrolase OS=Equus caballus OX=9796 GN=ADPRS PE=3 SV=2 - [F7AG92_HORSE]	20.55	5	5	365	39.1963	4.99561	1.1011	1.00568	0.960423	0.9434	1.08592	0.928338	Quantified
A0A3Q2I1E2	Uncharacterized protein	EPPK1		Uncharacterized protein OS=Equus caballus OX=9796 GN=EPPK1 PE=4 SV=1 - [A0A3Q2I1E2_HORSE]	7.03	1	7	2945	321.109	5.45264	0.903336	1.09402	1.01113	0.922192	0.95394	1.12044	Quantified
F7DBK5	Atypical kinase COQ8A, mitochondrial	COQ8A		Atypical kinase COQ8A, mitochondrial OS=Equus caballus OX=9796 GN=COQ8A PE=3 SV=3 - [F7DBK5_HORSE]	16.69	9	9	635	70.4151	6.59521	1.01245	1.03711	1.00692	1.15725	0.940369	0.810776	Quantified
F7BLG9	Programmed cell death 5	PDCD5		Programmed cell death 5 OS=Equus caballus OX=9796 GN=PDCD5 PE=3 SV=2 - [F7BLG9_HORSE]	66.4	8	8	125	14.2043	6.03662	1.06652	0.994776	1.02031	0.951475	1.02026	1.00888	Quantified
F7B7S1	NADH dehydrogenase [ubiquinone] flavoprotein 2, mitochondrial	NDUFV2		NADH dehydrogenase [ubiquinone] flavoprotein 2, mitochondrial OS=Equus caballus OX=9796 GN=NDUFV2 PE=3 SV=2 - [F7B7S1_HORSE]	46.18	10	10	249	27.2781	8.06006	1.02875	0.959903	0.969328	1.02654	0.995683	1.0279	Quantified
A0A3Q2LCW0	IF rod domain-containing protein	KRT85		IF rod domain-containing protein OS=Equus caballus OX=9796 GN=KRT85 PE=3 SV=1 - [A0A3Q2LCW0_HORSE]	14.59	2	9	562	59.9181	8.22119	0.886725	0.70042	0.925681	0.664498	1.6696	1.11317	Quantified
A0A3Q2IJP6	Porphobilinogen synthase	ALAD		Porphobilinogen synthase OS=Equus caballus OX=9796 GN=ALAD PE=3 SV=1 - [A0A3Q2IJP6_HORSE]	27.95	7	7	415	45.143	6.7124	1.06829	1.00506	0.938371	1.03939	1.09194	0.951904	Quantified
A0A3Q2L3I3	Clusterin	CLU		Clusterin OS=Equus caballus OX=9796 GN=CLU PE=3 SV=1 - [A0A3Q2L3I3_HORSE]	21.28	8	8	437	50.8448	6.1001	1.00558	1.19665	0.865544	1.09425	0.89722	0.945444	Quantified
A0A5F5PYS7	Cytokeratin-1	KRT1		Cytokeratin-1 OS=Equus caballus OX=9796 GN=KRT1 PE=3 SV=1 - [A0A5F5PYS7_HORSE]	8.47	4	6	626	64.9379	7.78174	0.768464	0.587303	0.791451	0.628801	2.18588	0.992864	Quantified
A0A5F5PLG3	40S ribosomal protein S19	RPS19		40S ribosomal protein S19 OS=Equus caballus OX=9796 GN=RPS19 PE=3 SV=1 - [A0A5F5PLG3_HORSE]	46.21	7	7	145	16.0505	10.3159	1.03889	1.04121	1.00899	0.987565	0.966799	0.942554	Quantified
A0A3Q2H9X2	Calcium channel voltage-dependent subunit beta 1	CACNB1		Calcium channel voltage-dependent subunit beta 1 OS=Equus caballus OX=9796 GN=CACNB1 PE=3 SV=1 - [A0A3Q2H9X2_HORSE]	20.81	11	11	596	65.1399	5.56689	0.916253	0.987769	1.02299	0.953766	1.04805	1.0583	Quantified
K9K455	Protein-L-isoaspartate O-methyltransferase (Fragment)			Protein-L-isoaspartate O-methyltransferase (Fragment) OS=Equus caballus OX=9796 PE=2 SV=1 - [K9K455_HORSE]	61.61	10	10	224	24.2003	6.72705	0.98319	1.025	0.986176	0.969101	1.02542	1.02902	Quantified
A0A3Q2L7X0	Proteasome subunit alpha type	PSMA7		Proteasome subunit alpha type OS=Equus caballus OX=9796 GN=PSMA7 PE=3 SV=2 - [A0A3Q2L7X0_HORSE]	40.32	9	9	248	27.8516	8.45557	0.952764	0.97892	1.03674	1.07301	0.991824	1.06279	Quantified
F6T5Q6	Serine/threonine kinase receptor associated protein	STRAP		Serine/threonine kinase receptor associated protein OS=Equus caballus OX=9796 GN=STRAP PE=4 SV=1 - [F6T5Q6_HORSE]	35.14	11	11	350	38.462	5.12256	0.982649	1.00016	1.00379	0.988061	1.03806	1.042	Quantified
A0A5F5PPW0	Mannose-6-phosphate isomerase	MPI		Mannose-6-phosphate isomerase OS=Equus caballus OX=9796 GN=MPI PE=3 SV=1 - [A0A5F5PPW0_HORSE]	31.36	1	7	287	31.9113	7.03467	0.909642	1.08494	0.843554	1.20244	0.816003	1.22662	Quantified
H1ADS7	3-oxoacid CoA-transferase (Fragment)	OXCT1		3-oxoacid CoA-transferase (Fragment) OS=Equus caballus OX=9796 GN=OXCT1 PE=2 SV=1 - [H1ADS7_HORSE]	26.15	10	10	520	56.3422	8.26514	1.00892	1.09306	0.785905	1.02462	0.948445	1.13221	Quantified
A0A3Q2IJ36	Complex I-B18	NDUFB7		Complex I-B18 OS=Equus caballus OX=9796 GN=NDUFB7 PE=3 SV=1 - [A0A3Q2IJ36_HORSE]	67.88	9	9	137	16.114	8.76318	1.08927	0.935129	0.97672	1.01411	1.00938	0.952578	Quantified
K9K313	60S ribosomal protein L4 (Fragment)			60S ribosomal protein L4 (Fragment) OS=Equus caballus OX=9796 PE=2 SV=1 - [K9K313_HORSE]	36	11	11	375	42.1505	11.019	1.00735	0.955212	0.997044	1.05946	1.03093	0.999783	Quantified
F6U210	Serine/threonine-protein phosphatase	CDKL3		Serine/threonine-protein phosphatase OS=Equus caballus OX=9796 GN=CDKL3 PE=3 SV=2 - [F6U210_HORSE]	33.98	2	8	309	35.5714	5.5415	0.966528	0.993814	0.963087	0.989382	0.998699	1.06247	Quantified
F6S2F8	H1.2 linker histone, cluster member	H1-2		H1.2 linker histone, cluster member OS=Equus caballus OX=9796 GN=H1-2 PE=3 SV=3 - [F6S2F8_HORSE]	37.35	2	12	249	25.6259	11.1509	1.19618	0.789161	0.960687	0.957275	1.10501	0.946727	Quantified
F7A3K4	Calcium uniporter protein	MCU	FUNCTION: Mitochondrial inner membrane calcium uniporter that mediates calcium uptake into mitochondria. Constitutes a pore-forming and calcium-conducting subunit. Mitochondrial calcium homeostasis plays key roles in cellular physiology and regulates cell bioenergetics, cytoplasmic calcium signals and activation of cell death pathways. {ECO:0000256|RuleBase:RU367035}.	Calcium uniporter protein OS=Equus caballus OX=9796 GN=MCU PE=3 SV=1 - [F7A3K4_HORSE]	18.29	7	7	350	39.8798	8.646	1.07292	0.937805	1.06368	1.00716	0.982218	0.964739	Quantified
F6WJB5	Proteasome 26S subunit, ATPase 1	PSMC1		Proteasome 26S subunit, ATPase 1 OS=Equus caballus OX=9796 GN=PSMC1 PE=3 SV=2 - [F6WJB5_HORSE]	31.59	11	12	440	49.1537	6.21436	1.02808	0.999698	1.00409	1.03897	0.976007	0.962369	Quantified
Q9TQW8	Transferrin (Fragment)			Transferrin (Fragment) OS=Equus caballus OX=9796 PE=4 SV=1 - [Q9TQW8_HORSE]	73.08	1	4	52	5.74284	8.51416	1.08993	1.1487	0.898258	1.62638	0.551153	0.802302	Quantified
A0A3Q2HA82	Phosphoethanolamine/phosphocholine phosphatase 1	PHOSPHO1		Phosphoethanolamine/phosphocholine phosphatase 1 OS=Equus caballus OX=9796 GN=PHOSPHO1 PE=3 SV=1 - [A0A3Q2HA82_HORSE]	33.45	7	7	281	31.1256	8.47021	1.07234	0.958747	1.00356	1.03369	1.01874	0.941265	Quantified
F6VMD0	Bleomycin hydrolase	BLMH		Bleomycin hydrolase OS=Equus caballus OX=9796 GN=BLMH PE=4 SV=2 - [F6VMD0_HORSE]	21.76	10	10	602	66.9905	7.76709	0.923648	0.922452	1.08813	1.04513	0.961132	1.0409	Quantified
A0A3Q2H701	Calcium/calmodulin-dependent protein kinase	CAMK2B		Calcium/calmodulin-dependent protein kinase OS=Equus caballus OX=9796 GN=CAMK2B PE=3 SV=2 - [A0A3Q2H701_HORSE]	19.09	5	10	503	56.4387	7.41553	0.993604	1.02401	1.00854	1.02514	0.99637	1.07635	Quantified
F6TKW6	GMP reductase	GMPR	FUNCTION: Catalyzes the irreversible NADPH-dependent deamination of GMP to IMP. It functions in the conversion of nucleobase, nucleoside and nucleotide derivatives of G to A nucleotides, and in maintaining the intracellular balance of A and G nucleotides. {ECO:0000256|HAMAP-Rule:MF_03195, ECO:0000256|RuleBase:RU003929}.	GMP reductase OS=Equus caballus OX=9796 GN=GMPR PE=3 SV=3 - [F6TKW6_HORSE]	14.88	5	7	531	56.4488	9.65674	0.932771	0.911743	1.16406	1.0668	0.893639	1.12665	Quantified
F6S8W6	Keratin 75	KRT75		Keratin 75 OS=Equus caballus OX=9796 GN=KRT75 PE=3 SV=2 - [F6S8W6_HORSE]	13.11	1	8	549	59.2327	8.22119	1.31876	0.605591	0.86681	0.542508	1.28225	1.38035	Quantified
F6T0A6	10 kDa heat shock protein, mitochondrial	HSPE1		10 kDa heat shock protein, mitochondrial OS=Equus caballus OX=9796 GN=HSPE1 PE=3 SV=3 - [F6T0A6_HORSE]	68.63	7	7	102	10.9089	8.92432	1.03644	1.04436	1.0622	1.0091	0.958468	0.934845	Quantified
F6QXT2	VAMP associated protein A	VAPA		VAMP associated protein A OS=Equus caballus OX=9796 GN=VAPA PE=4 SV=2 - [F6QXT2_HORSE]	29.32	4	5	249	27.8393	8.6167	0.964903	1.00924	0.990284	0.927694	1.00481	1.12354	Quantified
F6RC09	Vacuolar protein sorting-associated protein 35	VPS35	FUNCTION: Plays a role in vesicular protein sorting. {ECO:0000256|PIRNR:PIRNR009375}.	Vacuolar protein sorting-associated protein 35 OS=Equus caballus OX=9796 GN=VPS35 PE=3 SV=3 - [F6RC09_HORSE]	16.71	12	12	796	91.6229	5.40186	1.01312	1.01335	1.05338	0.991377	0.988218	0.992866	Quantified
F7BTW7	Complement C3 alpha chain	LOC100060539		Complement C3 alpha chain OS=Equus caballus OX=9796 GN=LOC100060539 PE=4 SV=3 - [F7BTW7_HORSE]	17.85	3	8	465	53.2525	5.73193	1.02839	1.41623	0.838826	1.00836	0.887878	0.843198	Quantified
F6RXJ7	Serine/threonine-protein phosphatase	HIF3A		Serine/threonine-protein phosphatase OS=Equus caballus OX=9796 GN=HIF3A PE=3 SV=2 - [F6RXJ7_HORSE]	19.83	3	10	474	54.142	6.32861	1.03738	1.04182	1.01748	0.97764	0.915085	0.990594	Quantified
F6WBL7	SAMM50 sorting and assembly machinery component	SAMM50		SAMM50 sorting and assembly machinery component OS=Equus caballus OX=9796 GN=SAMM50 PE=3 SV=2 - [F6WBL7_HORSE]	31.56	12	12	469	51.8443	6.90283	0.942358	0.972325	1.01013	1.04839	1.02772	1.0181	Quantified
F6ZLI4	Calcium-activated neutral proteinase 2	CAPN2		Calcium-activated neutral proteinase 2 OS=Equus caballus OX=9796 GN=CAPN2 PE=3 SV=2 - [F6ZLI4_HORSE]	14.14	8	9	700	79.7418	5.04639	1.14227	0.969034	1.00224	0.960037	1.02108	0.984316	Quantified
A0A5F5PQ32	Peptidase A1 domain-containing protein	CTSD		Peptidase A1 domain-containing protein OS=Equus caballus OX=9796 GN=CTSD PE=3 SV=1 - [A0A5F5PQ32_HORSE]	24.68	7	7	385	41.3468	7.09326	0.975814	1.00791	0.866179	1.12309	0.994831	1.06446	Quantified
A0A5F5PMQ1	Proline and arginine rich end leucine rich repeat protein	PRELP		Proline and arginine rich end leucine rich repeat protein OS=Equus caballus OX=9796 GN=PRELP PE=4 SV=1 - [A0A5F5PMQ1_HORSE]	29.17	8	8	384	43.7141	9.56885	0.814332	1.238	0.870335	0.897678	0.913358	1.2036	Quantified
F6QPD5	Serine/threonine-protein phosphatase	PPP3CB		Serine/threonine-protein phosphatase OS=Equus caballus OX=9796 GN=PPP3CB PE=3 SV=3 - [F6QPD5_HORSE]	18.67	4	9	525	59.0895	5.90967	0.927778	1.01905	1.02	0.934123	1.04389	1.05299	Quantified
A0A5F5Q136	Chaperonin containing TCP1 subunit 6A	CCT6A		Chaperonin containing TCP1 subunit 6A OS=Equus caballus OX=9796 GN=CCT6A PE=3 SV=1 - [A0A5F5Q136_HORSE]	35.39	1	17	486	53.2922	7.69385	0.855776	1.17814	1.15575	1.06496	0.898164	0.917273	Quantified
F7DXZ7	Glutaredoxin 3	GLRX3		Glutaredoxin 3 OS=Equus caballus OX=9796 GN=GLRX3 PE=4 SV=2 - [F7DXZ7_HORSE]	15.57	4	4	334	37.3671	5.60498	1.0457	0.972933	1.02737	0.968145	1.03452	0.956362	Quantified
F6UMQ4	Transforming growth factor-beta-induced protein ig-h3	TGFBI		Transforming growth factor-beta-induced protein ig-h3 OS=Equus caballus OX=9796 GN=TGFBI PE=4 SV=2 - [F6UMQ4_HORSE]	23.53	12	12	646	70.3167	6.97607	0.982067	1.07793	0.97156	0.900818	0.974885	1.09257	Quantified
A0A3Q2HJF4	Proteasome subunit alpha type	PSMA6		Proteasome subunit alpha type OS=Equus caballus OX=9796 GN=PSMA6 PE=3 SV=1 - [A0A3Q2HJF4_HORSE]	53.2	11	11	203	22.8013	8.32373	0.950797	0.982553	1.05372	1.04159	0.973823	1.00899	Quantified
A0A3Q2H5S0	26S proteasome non-ATPase regulatory subunit 2	PSMD2	FUNCTION: Component of the 26S proteasome, a multiprotein complex involved in the ATP-dependent degradation of ubiquitinated proteins. This complex plays a key role in the maintenance of protein homeostasis by removing misfolded or damaged proteins, which could impair cellular functions, and by removing proteins whose functions are no longer required. Therefore, the proteasome participates in num…	26S proteasome non-ATPase regulatory subunit 2 OS=Equus caballus OX=9796 GN=PSMD2 PE=3 SV=1 - [A0A3Q2H5S0_HORSE]	16.81	13	13	922	101.635	5.24951	0.992239	0.972473	1.01637	0.978697	1.00259	0.968549	Quantified
F7DHW2	Galactokinase 1	GALK1		Galactokinase 1 OS=Equus caballus OX=9796 GN=GALK1 PE=3 SV=2 - [F7DHW2_HORSE]	21.43	8	8	392	42.0005	6.1001	1.08859	0.982855	1.05423	0.912606	1.05879	0.962928	Quantified
F6SGJ7	Cullin 1	CUL1		Cullin 1 OS=Equus caballus OX=9796 GN=CUL1 PE=3 SV=1 - [F6SGJ7_HORSE]	15.08	11	11	776	89.605	8.00146	0.950798	1.00121	1.00989	1.02454	1.00458	1.02656	Quantified
F6UNR3	Eukaryotic translation elongation factor 1 delta	EEF1D		Eukaryotic translation elongation factor 1 delta OS=Equus caballus OX=9796 GN=EEF1D PE=3 SV=1 - [F6UNR3_HORSE]	14.95	7	7	642	70.5965	6.43018	1.0584	1.04673	1.00553	0.96824	0.947799	0.910431	Quantified
A0A5F5PRD2	CHCH domain-containing protein	CHCHD10		CHCH domain-containing protein OS=Equus caballus OX=9796 GN=CHCHD10 PE=4 SV=1 - [A0A5F5PRD2_HORSE]	27.46	2	2	142	14.0298	8.22119	1.09914	1.00522	1.03175	0.932228	1.12719	0.885868	Quantified
A0A5F5PET2	CXXC motif containing zinc binding protein	CZIB		CXXC motif containing zinc binding protein OS=Equus caballus OX=9796 GN=CZIB PE=3 SV=1 - [A0A5F5PET2_HORSE]	60	9	9	160	18.1049	5.24951	1.05959	0.957738	0.944152	0.929869	1.03456	1.06932	Quantified
F7AK40	Cullin 3	CUL3		Cullin 3 OS=Equus caballus OX=9796 GN=CUL3 PE=3 SV=2 - [F7AK40_HORSE]	19.92	14	14	768	88.8884	8.48486	0.95008	1.00266	1.02482	0.963535	1.0259	1.05916	Quantified
A0A3Q2HPB4	CAP-Gly domain containing linker protein 1	CLIP1		CAP-Gly domain containing linker protein 1 OS=Equus caballus OX=9796 GN=CLIP1 PE=4 SV=1 - [A0A3Q2HPB4_HORSE]	10.02	17	18	1917	216.804	5.5415	1.05298	1.03462	0.983787	0.969754	0.979717	1.01503	Quantified
F6TVZ7	CutA divalent cation tolerance homolog	CUTA		CutA divalent cation tolerance homolog OS=Equus caballus OX=9796 GN=CUTA PE=3 SV=1 - [F6TVZ7_HORSE]	43.18	6	6	176	18.776	8.47021	0.95845	0.958248	0.97202	1.02385	1.03018	1.05616	Quantified
F6TWW7	Sarcoglycan delta	SGCD		Sarcoglycan delta OS=Equus caballus OX=9796 GN=SGCD PE=3 SV=2 - [F6TWW7_HORSE]	19.54	6	6	348	38.6194	9.30518	0.919813	0.969066	1.00705	0.995904	1.00591	1.10905	Quantified
F6PH66	Acyl-peptide hydrolase	APEH		Acyl-peptide hydrolase OS=Equus caballus OX=9796 GN=APEH PE=4 SV=3 - [F6PH66_HORSE]	16.96	11	11	737	81.6397	5.5542	0.962894	1.01264	0.940891	1.11379	0.9393	1.0107	Quantified
K9KCF1	Glyoxalase domain-containing protein 4			Glyoxalase domain-containing protein 4 OS=Equus caballus OX=9796 PE=2 SV=1 - [K9KCF1_HORSE]	37.58	10	10	298	33.2957	5.60498	1.02635	1.02098	1.01016	0.950251	0.985036	1.01476	Quantified
F6W7C0	Cytochrome c oxidase polypeptide Vb	COX5B		Cytochrome c oxidase polypeptide Vb OS=Equus caballus OX=9796 GN=COX5B PE=3 SV=1 - [F6W7C0_HORSE]	37.21	6	6	129	13.706	8.80713	0.941489	1.02656	1.00224	1.15198	0.96168	0.975825	Quantified
F6Z1Z7	40S ribosomal protein S3a	RPS3A	FUNCTION: May play a role during erythropoiesis through regulation of transcription factor DDIT3. {ECO:0000256|HAMAP-Rule:MF_03122}.	40S ribosomal protein S3a OS=Equus caballus OX=9796 GN=RPS3A PE=3 SV=2 - [F6Z1Z7_HORSE]	21.6	7	7	375	42.1073	10.1401	1.00691	1.05601	1.00511	0.98751	1.01934	0.966774	Quantified
A0A3Q2I0E5	Mitochondrial import inner membrane translocase subunit TIM44	TIMM44	FUNCTION: Essential component of the PAM complex, a complex required for the translocation of transit peptide-containing proteins from the inner membrane into the mitochondrial matrix in an ATP-dependent manner. {ECO:0000256|PIRNR:PIRNR037871}.	Mitochondrial import inner membrane translocase subunit TIM44 OS=Equus caballus OX=9796 GN=TIMM44 PE=3 SV=1 - [A0A3Q2I0E5_HORSE]	27.79	10	10	421	47.8387	7.35693	0.985601	1.0713	1.04533	1.0406	0.988311	0.983615	Quantified
F6WQI9	Dolichyl-diphosphooligosaccharide--protein glycosyltransferase subunit 1	RPN1	FUNCTION: Subunit of the oligosaccharyl transferase (OST) complex that catalyzes the initial transfer of a defined glycan (Glc(3)Man(9)GlcNAc(2) in eukaryotes) from the lipid carrier dolichol-pyrophosphate to an asparagine residue within an Asn-X-Ser/Thr consensus motif in nascent polypeptide chains, the first step in protein N-glycosylation. N-glycosylation occurs cotranslationally and the compl…	Dolichyl-diphosphooligosaccharide--protein glycosyltransferase subunit 1 OS=Equus caballus OX=9796 GN=RPN1 PE=3 SV=2 - [F6WQI9_HORSE]	21.81	1	13	587	65.8325	6.59521	1.12014	0.972818	0.971416	0.983562	1.04226	0.945291	Quantified
H9GZV8	Taxilin beta	TXLNB		Taxilin beta OS=Equus caballus OX=9796 GN=TXLNB PE=3 SV=2 - [H9GZV8_HORSE]	8.63	6	6	684	76.207	4.99561	1.03386	0.921417	0.899028	0.978545	1.08683	1.13086	Quantified
F6QFN5	Protein-tyrosine-phosphatase	EPM2A		Protein-tyrosine-phosphatase OS=Equus caballus OX=9796 GN=EPM2A PE=4 SV=2 - [F6QFN5_HORSE]	20.85	4	4	331	36.9434	6.93213	1.02578	0.988233	1.10723	0.832516	1.11277	0.913803	Quantified
K9K2R2	26S protease regulatory subunit S10B-like protein			26S protease regulatory subunit S10B-like protein OS=Equus caballus OX=9796 PE=2 SV=1 - [K9K2R2_HORSE]	29.05	10	10	389	44.1451	7.48877	1.0112	1.00718	1.05196	0.988219	0.996316	1.01251	Quantified
A0A0U2XNE2	Cytochrome c oxidase subunit 1 (Fragment)	cox1	FUNCTION: Component of the cytochrome c oxidase, the last enzyme in the mitochondrial electron transport chain which drives oxidative phosphorylation. The respiratory chain contains 3 multisubunit complexes succinate dehydrogenase (complex II, CII), ubiquinol-cytochrome c oxidoreductase (cytochrome b-c1 complex, complex III, CIII) and cytochrome c oxidase (complex IV, CIV), that cooperate to tran…	Cytochrome c oxidase subunit 1 (Fragment) OS=Equus asinus OX=9793 GN=cox1 PE=3 SV=1 - [A0A0U2XNE2_EQUAS]	8.17	2	2	514	56.93	6.69775	0.896565	1.06702	1.00706	1.08593	0.941197	1.05219	Quantified
A0A3Q2KVZ7	TNF receptor associated protein 1	TRAP1		TNF receptor associated protein 1 OS=Equus caballus OX=9796 GN=TRAP1 PE=3 SV=2 - [A0A3Q2KVZ7_HORSE]	7.11	3	4	647	73.9354	6.97607	1.08776	1.13839	0.988098	0.952852	0.963962	0.887426	Quantified
F6TV65	Proteasome subunit beta	MLLT6		Proteasome subunit beta OS=Equus caballus OX=9796 GN=MLLT6 PE=3 SV=3 - [F6TV65_HORSE]	26.34	4	4	205	22.9425	6.55127	0.847331	0.948055	1.1218	1.06124	0.92863	1.06375	Quantified
F6XXT9	3-hydroxyisobutyrate dehydrogenase	HIBADH		3-hydroxyisobutyrate dehydrogenase OS=Equus caballus OX=9796 GN=HIBADH PE=3 SV=1 - [F6XXT9_HORSE]	17.26	4	4	336	35.4727	8.30908	1.08383	0.881045	1.0433	0.993281	1.0416	0.925895	Quantified
K9KBP6	Heteroproteinous nuclear ribonucleoprotein U-like protein (Fragment)			Heteroproteinous nuclear ribonucleoprotein U-like protein (Fragment) OS=Equus caballus OX=9796 PE=2 SV=1 - [K9KBP6_HORSE]	19.65	12	12	570	63.9877	9.1001	0.977265	1.04299	1.03936	0.990513	0.938582	0.980964	Quantified
F6SF73	Adipogenesis associated Mth938 domain containing	AAMDC		Adipogenesis associated Mth938 domain containing OS=Equus caballus OX=9796 GN=AAMDC PE=4 SV=3 - [F6SF73_HORSE]	52.34	4	6	128	13.9801	8.45557	1.11715	0.926449	0.995173	0.858445	1.11853	0.993773	Quantified
F6ZI35	Uncharacterized protein	HRG		Uncharacterized protein OS=Equus caballus OX=9796 GN=HRG PE=4 SV=3 - [F6ZI35_HORSE]	20.08	11	11	483	54.103	7.63525	1.02849	1.4194	0.8332	1.10828	0.857782	0.93622	Quantified
K9KBY4	Histidine triad nucleotide-binding protein 1-like protein			Histidine triad nucleotide-binding protein 1-like protein OS=Equus caballus OX=9796 PE=2 SV=1 - [K9KBY4_HORSE]	67.46	6	6	126	13.7281	6.87354	0.906595	0.971643	0.94725	1.09376	0.976507	1.06925	Quantified
A0A5F5PUN5	Helix-destabilizing protein	HNRNPA1		Helix-destabilizing protein OS=Equus caballus OX=9796 GN=HNRNPA1 PE=4 SV=1 - [A0A5F5PUN5_HORSE]	25.84	4	6	267	29.3682	9.14404	0.939083	1.09148	0.992078	0.96145	1.00937	1.02791	Quantified
F6YN63	PPR_long domain-containing protein	LRPPRC		PPR_long domain-containing protein OS=Equus caballus OX=9796 GN=LRPPRC PE=4 SV=3 - [F6YN63_HORSE]	19.8	26	26	1394	157.838	6.21436	1.02273	1.01138	1.01205	1.03216	1.01681	0.922587	Quantified
A0A3Q2LT23	Ecm29 proteasome adaptor and scaffold	ECPAS		Ecm29 proteasome adaptor and scaffold OS=Equus caballus OX=9796 GN=ECPAS PE=4 SV=1 - [A0A3Q2LT23_HORSE]	6.71	10	10	1788	197.31	6.88818	0.998749	1.04799	0.9772	0.992057	0.941897	1.05766	Quantified
Q95M92	Pyruvate kinase 3 (Fragment)			Pyruvate kinase 3 (Fragment) OS=Equus caballus OX=9796 PE=4 SV=1 - [Q95M92_HORSE]	88.64	1	3	44	4.73635	5.66846	0.941589	0.874172	0.918612	1.07834	1.0403	1.14864	Quantified
A0A5F5PQ96	Ubiquitin carboxyl-terminal hydrolase	USP14	FUNCTION: Deubiquitinating enzyme that removes conjugated ubiquitin from specific proteins to regulate different cellular processes. {ECO:0000256|RuleBase:RU366025}.	Ubiquitin carboxyl-terminal hydrolase OS=Equus caballus OX=9796 GN=USP14 PE=3 SV=1 - [A0A5F5PQ96_HORSE]	20.98	9	9	448	51.1188	6.04932	1.07233	0.971407	0.988327	0.967171	0.989768	0.983676	Quantified
F6Q7V4	Thimet oligopeptidase 1	THOP1		Thimet oligopeptidase 1 OS=Equus caballus OX=9796 GN=THOP1 PE=3 SV=3 - [F6Q7V4_HORSE]	16.16	9	9	687	77.6401	5.94775	1.05377	1.01051	0.945517	0.965655	1.01971	1.02384	Quantified
F6Z8Y3	Basal cell adhesion molecule	BCAM		Basal cell adhesion molecule OS=Equus caballus OX=9796 GN=BCAM PE=4 SV=3 - [F6Z8Y3_HORSE]	10.67	5	5	628	67.2016	6.17627	1.01282	0.99951	1.03468	1.00978	0.979496	0.954601	Quantified
F6WWW7	F-actin-capping protein subunit alpha	CAPZA1	FUNCTION: F-actin-capping proteins bind in a Ca(2+)-independent manner to the fast growing ends of actin filaments (barbed end) thereby blocking the exchange of subunits at these ends. Unlike other capping proteins (such as gelsolin and severin), these proteins do not sever actin filaments. {ECO:0000256|RuleBase:RU365077, ECO:0000256|SAAS:SAAS01187389}.	F-actin-capping protein subunit alpha OS=Equus caballus OX=9796 GN=CAPZA1 PE=3 SV=3 - [F6WWW7_HORSE]	28.67	4	5	286	32.9254	5.8208	0.869989	0.909417	1.02748	0.989767	1.12927	1.02658	Quantified
F7C3J5	Enoyl-CoA delta isomerase 1	ECI1		Enoyl-CoA delta isomerase 1 OS=Equus caballus OX=9796 GN=ECI1 PE=3 SV=3 - [F7C3J5_HORSE]	24.83	6	6	302	33.0583	8.52881	1.06386	1.00378	0.945857	1.05798	1.02575	0.916153	Quantified
F6YS25	Carbonic anhydrase	CA2	FUNCTION: Reversible hydration of carbon dioxide. {ECO:0000256|RuleBase:RU367011}.	Carbonic anhydrase OS=Equus caballus OX=9796 GN=CA2 PE=3 SV=2 - [F6YS25_HORSE]	36.15	7	7	260	29.0968	8.51416	1.04845	0.999337	0.854709	1.19187	0.932375	0.971923	Quantified
O97508	Thioredoxin	TXN	FUNCTION: Participates in various redox reactions through the reversible oxidation of its active center dithiol to a disulfide and catalyzes dithiol-disulfide exchange reactions (By similarity). Plays a role in the reversible S-nitrosylation of cysteine residues in target proteins, and thereby contributes to the response to intracellular nitric oxide. Nitrosylates the active site Cys of CASP3 in …	Thioredoxin OS=Equus caballus OX=9796 GN=TXN PE=3 SV=3 - [THIO_HORSE]	48.57	6	6	105	11.7288	5.23682	0.972694	1.00056	1.00889	1.00973	1.01432	1.05766	Quantified
F6U6K1	Succinate--CoA ligase [GDP-forming] subunit beta, mitochondrial	SUCLG2	FUNCTION: GTP-specific succinyl-CoA synthetase functions in the citric acid cycle (TCA), coupling the hydrolysis of succinyl-CoA to the synthesis of GTP and thus represents the only step of substrate-level phosphorylation in the TCA. The beta subunit provides nucleotide specificity of the enzyme and binds the substrate succinate, while the binding sites for coenzyme A and phosphate are found in t…	Succinate--CoA ligase [GDP-forming] subunit beta, mitochondrial OS=Equus caballus OX=9796 GN=SUCLG2 PE=3 SV=2 - [F6U6K1_HORSE]	29.63	13	14	432	46.6247	7.69385	1.00803	0.921224	1.12606	1.10888	0.88158	1.00505	Quantified
A0A650BPW2	Calpain inhibitor	CAST		Calpain inhibitor OS=Equus asinus OX=9793 GN=CAST PE=2 SV=1 - [A0A650BPW2_EQUAS]	13	9	9	808	86.4907	5.47803	1.0091	1.0023	1.00323	1.083	0.904596	0.974215	Quantified
A0A3Q2GVX4	Laminin subunit alpha 4	LAMA4		Laminin subunit alpha 4 OS=Equus caballus OX=9796 GN=LAMA4 PE=4 SV=1 - [A0A3Q2GVX4_HORSE]	11.27	17	17	1668	185.551	6.46826	1.0072	1.10769	0.973208	1.0247	0.963189	0.9778	Quantified
A0A3Q2GXE1	H1.4 linker histone, cluster member	H1-4		H1.4 linker histone, cluster member OS=Equus caballus OX=9796 GN=H1-4 PE=3 SV=1 - [A0A3Q2GXE1_HORSE]	48.86	3	14	219	21.862	11.0337	0.837383	0.758405	1.26793	1.03755	0.916924	0.879914	Quantified
F7B5B1	Cytochrome b-c1 complex subunit 6	LOC100051878	FUNCTION: Component of the ubiquinol-cytochrome c oxidoreductase, a multisubunit transmembrane complex that is part of the mitochondrial electron transport chain which drives oxidative phosphorylation. {ECO:0000256|PIRNR:PIRNR000019}.	Cytochrome b-c1 complex subunit 6 OS=Equus caballus OX=9796 GN=LOC100051878 PE=3 SV=3 - [F7B5B1_HORSE]	46.15	4	4	91	10.639	4.56396	1.07545	1.0894	1.04723	0.956685	0.929312	0.87634	Quantified
F7BP93	IF rod domain-containing protein	KRT2		IF rod domain-containing protein OS=Equus caballus OX=9796 GN=KRT2 PE=3 SV=3 - [F7BP93_HORSE]	10.88	2	7	625	64.0895	7.92822	0.842301	0.588323	0.892153	0.729224	1.91964	0.969206	Quantified
F6R2L2	Stomatin like 2	STOML2		Stomatin like 2 OS=Equus caballus OX=9796 GN=STOML2 PE=3 SV=3 - [F6R2L2_HORSE]	22.19	6	6	356	38.6113	8.06006	0.976042	0.953945	1.03386	1.12094	1.05262	0.913889	Quantified
F7A2F4	Heat shock protein beta-8	HSPB8		Heat shock protein beta-8 OS=Equus caballus OX=9796 GN=HSPB8 PE=3 SV=1 - [F7A2F4_HORSE]	29.38	5	5	194	21.3705	5.23682	1.04852	1.01763	1.08218	0.960779	0.959726	0.975662	Quantified
A0A452GEP9	Amine oxidase	MAOA		Amine oxidase OS=Equus caballus OX=9796 GN=MAOA PE=3 SV=1 - [A0A452GEP9_HORSE]	20.73	7	10	521	59.3225	8.20654	0.917818	1.10398	0.968131	1.0401	0.990979	1.04503	Quantified
F6RF57	Globin B1	LOC100068926		Globin B1 OS=Equus caballus OX=9796 GN=LOC100068926 PE=3 SV=1 - [F6RF57_HORSE]	21.09	1	3	147	16.0933	8.646	0.698367	1.4577	0.697355	1.43074	0.855507	0.944542	Quantified
F7DDN1	3-hydroxyacyl-[acyl-carrier-protein] dehydratase	FASN		3-hydroxyacyl-[acyl-carrier-protein] dehydratase OS=Equus caballus OX=9796 GN=FASN PE=4 SV=2 - [F7DDN1_HORSE]	6.27	13	13	2489	270.327	6.39209	1.01896	1.0784	1.04394	1.05671	0.993957	0.904169	Quantified
A0A3Q2HLY4	Pyridoxal phosphate homeostasis protein	PLPBP	FUNCTION: Pyridoxal 5'-phosphate (PLP)-binding protein, which may be involved in intracellular homeostatic regulation of pyridoxal 5'-phosphate (PLP), the active form of vitamin B6. {ECO:0000256|HAMAP-Rule:MF_03225}.	Pyridoxal phosphate homeostasis protein OS=Equus caballus OX=9796 GN=PLPBP PE=3 SV=1 - [A0A3Q2HLY4_HORSE]	36.09	8	8	266	29.326	6.68311	0.98569	0.94737	0.994476	1.00707	1.02079	1.07477	Quantified
A0A3Q2HGV6	Dolichyl-diphosphooligosaccharide--protein glycosyltransferase subunit 1	RPN1	FUNCTION: Subunit of the oligosaccharyl transferase (OST) complex that catalyzes the initial transfer of a defined glycan (Glc(3)Man(9)GlcNAc(2) in eukaryotes) from the lipid carrier dolichol-pyrophosphate to an asparagine residue within an Asn-X-Ser/Thr consensus motif in nascent polypeptide chains, the first step in protein N-glycosylation. N-glycosylation occurs cotranslationally and the compl…	Dolichyl-diphosphooligosaccharide--protein glycosyltransferase subunit 1 OS=Equus caballus OX=9796 GN=RPN1 PE=3 SV=2 - [A0A3Q2HGV6_HORSE]	20.62	1	13	616	69.2823	6.50732	1.05754	0.936351	1.00003	0.993171	1.08572	0.963428	Quantified
F6X9D3	Nucleophosmin	NPM1		Nucleophosmin OS=Equus caballus OX=9796 GN=NPM1 PE=3 SV=2 - [F6X9D3_HORSE]	9.09	3	3	484	53.3685	5.73193	1.10291	1.00363	0.984944	0.975064	0.986	0.958295	Quantified
F6YKN4	Protein activator of interferon induced protein kinase EIF2AK2	PRKRA		Protein activator of interferon induced protein kinase EIF2AK2 OS=Equus caballus OX=9796 GN=PRKRA PE=3 SV=2 - [F6YKN4_HORSE]	22.36	5	5	313	34.3386	8.55811	0.975935	0.942912	1.04573	1.00717	1.02261	1.01246	Quantified
F6ZIP2	Uncharacterized protein	NDUFA4		Uncharacterized protein OS=Equus caballus OX=9796 GN=NDUFA4 PE=4 SV=2 - [F6ZIP2_HORSE]	56.1	6	6	82	9.31387	9.5835	0.901918	0.91052	1.00215	1.19447	1.01926	0.978124	Quantified
F6S384	Uncharacterized protein	XIRP1		Uncharacterized protein OS=Equus caballus OX=9796 GN=XIRP1 PE=3 SV=3 - [F6S384_HORSE]	14.48	14	14	1119	122.11	5.45264	1.17998	0.976736	0.955875	0.917391	1.00343	0.96298	Quantified
F7BV56	Myosin heavy chain 14	MYH14		Myosin heavy chain 14 OS=Equus caballus OX=9796 GN=MYH14 PE=3 SV=3 - [F7BV56_HORSE]	10.64	13	20	1992	227.675	5.56689	1.08898	1.00711	0.943494	0.865636	1.08046	0.984848	Quantified
F7C1A8	26S proteasome AAA-ATPase subunit RPT3	PSMC4		26S proteasome AAA-ATPase subunit RPT3 OS=Equus caballus OX=9796 GN=PSMC4 PE=3 SV=2 - [F7C1A8_HORSE]	19.47	9	9	488	54.9112	5.14795	0.983204	1.00326	1.03485	1.0102	0.953315	0.990568	Quantified
F6XWB7	SH3 and cysteine rich domain 3	STAC3		SH3 and cysteine rich domain 3 OS=Equus caballus OX=9796 GN=STAC3 PE=4 SV=1 - [F6XWB7_HORSE]	27.55	9	9	363	41.4548	7.1665	0.914665	1.02525	1.09352	0.990136	1.01851	1.04359	Quantified
F7AGU3	MICOS complex subunit	APOO	FUNCTION: Component of the MICOS complex, a large protein complex of the mitochondrial inner membrane that plays crucial roles in the maintenance of crista junctions, inner membrane architecture, and formation of contact sites to the outer membrane. {ECO:0000256|RuleBase:RU363021}.	MICOS complex subunit OS=Equus caballus OX=9796 GN=APOO PE=3 SV=2 - [F7AGU3_HORSE]	26.77	5	5	198	22.3596	9.40771	0.931897	0.934811	1.07475	1.03329	1.05073	0.96018	Quantified
A0A5F5PJ72	Chloride intracellular channel protein	CLIC5		Chloride intracellular channel protein OS=Equus caballus OX=9796 GN=CLIC5 PE=3 SV=1 - [A0A5F5PJ72_HORSE]	26.56	4	4	241	27.2251	7.85498	0.96198	0.901228	1.07793	0.938426	1.03452	1.26636	Quantified
F6SX39	Mitogen-activated protein kinase	MAPK12		Mitogen-activated protein kinase OS=Equus caballus OX=9796 GN=MAPK12 PE=4 SV=2 - [F6SX39_HORSE]	16.16	4	5	365	41.6864	6.96143	1.13004	0.888006	0.953524	1.02043	0.950794	1.05868	Quantified
Q5H879	Catechol O-methyltransferase	COMT	FUNCTION: Catalyzes the O-methylation, and thereby the inactivation, of catecholamine neurotransmitters and catechol hormones. Also shortens the biological half-lives of certain neuroactive drugs, like L-DOPA, alpha-methyl DOPA and isoproterenol. {ECO:0000250|UniProtKB:P21964}.	Catechol O-methyltransferase OS=Equus caballus OX=9796 GN=COMT PE=2 SV=1 - [COMT_HORSE]	22.68	4	4	269	30.0086	5.45264	0.924545	1.044	1.00973	0.962185	1.03103	1.11271	Quantified
K9KGN5	COP9 signalosome complex subunit 6 (Fragment)		FUNCTION: Component of the COP9 signalosome complex (CSN), a complex involved in various cellular and developmental processes. {ECO:0000256|RuleBase:RU367006}.	COP9 signalosome complex subunit 6 (Fragment) OS=Equus caballus OX=9796 PE=2 SV=1 - [K9KGN5_HORSE]	30.62	7	7	307	34.5084	5.60498	1.11897	0.995699	0.942033	0.946583	1.0031	0.982159	Quantified
F7DBR8	Coiled-coil-helix-coiled-coil-helix domain containing 2	CHCHD2		Coiled-coil-helix-coiled-coil-helix domain containing 2 OS=Equus caballus OX=9796 GN=CHCHD2 PE=4 SV=3 - [F7DBR8_HORSE]	14.84	2	2	155	16.1458	8.83643	1.02277	1.03256	0.949563	1.01302	1.02918	1.03924	Quantified
K9KB56	COP9 signalosome complex subunit 2			COP9 signalosome complex subunit 2 OS=Equus caballus OX=9796 PE=2 SV=1 - [K9KB56_HORSE]	20.05	8	8	444	51.6771	5.52881	0.947847	0.984506	1.04132	1.02384	0.945238	1.05428	Quantified
F6R8T8	N-acyl-L-amino-acid amidohydrolase	ACY1		N-acyl-L-amino-acid amidohydrolase OS=Equus caballus OX=9796 GN=ACY1 PE=3 SV=2 - [F6R8T8_HORSE]	19.78	8	8	465	52.2174	7.25439	1.06013	0.888415	1.13134	1.02021	0.921481	1.07992	Quantified
F7BYH5	EMAP like 1	EML1		EMAP like 1 OS=Equus caballus OX=9796 GN=EML1 PE=3 SV=2 - [F7BYH5_HORSE]	10.69	11	11	795	87.4597	7.28369	0.96633	1.0106	1.07093	0.985598	0.991853	0.974663	Quantified
F6Q0M8	Collagen type IV alpha 2 chain	COL4A2		Collagen type IV alpha 2 chain OS=Equus caballus OX=9796 GN=COL4A2 PE=4 SV=3 - [F6Q0M8_HORSE]	4.34	5	5	1750	171.162	8.44092	0.931913	0.842549	1.63318	0.904274	0.830361	0.967208	Quantified
F6ZXT0	ATP synthase F1 subunit epsilon	ATP5IF1		ATP synthase F1 subunit epsilon OS=Equus caballus OX=9796 GN=ATP5IF1 PE=3 SV=1 - [F6ZXT0_HORSE]	48.15	7	7	108	12.5034	9.0415	0.987757	1.1108	1.1279	1.07765	0.884868	0.859391	Quantified
A0A3Q2GZ75	LIM and calponin homology domains 1	LIMCH1		LIM and calponin homology domains 1 OS=Equus caballus OX=9796 GN=LIMCH1 PE=4 SV=1 - [A0A3Q2GZ75_HORSE]	10.39	14	14	1598	179.305	5.59229	1.06667	1.04774	1.02177	0.978889	1.02435	0.979586	Quantified
F6YX05	Myosin heavy chain 10	MYH10		Myosin heavy chain 10 OS=Equus caballus OX=9796 GN=MYH10 PE=3 SV=3 - [F6YX05_HORSE]	8.92	5	18	1985	229.983	5.56689	1.10019	1.03234	0.925438	0.928186	1.04523	0.990752	Quantified
F6Z4P8	Myelin peripheral protein	MPZ		Myelin peripheral protein OS=Equus caballus OX=9796 GN=MPZ PE=3 SV=2 - [F6Z4P8_HORSE]	21.68	5	5	226	25.4042	9.42236	1.2283	0.418083	1.45039	1.1057	0.772007	1.01761	Quantified
F7A6J6	2-iminobutanoate/2-iminopropanoate deaminase	LOC100147364		2-iminobutanoate/2-iminopropanoate deaminase OS=Equus caballus OX=9796 GN=LOC100147364 PE=2 SV=1 - [F7A6J6_HORSE]	50.36	5	5	137	14.2965	8.08936	0.960456	0.968676	1.03213	1.05593	0.992725	0.988518	Quantified
F6SGY9	RNA transcription, translation and transport factor protein	RTRAF		RNA transcription, translation and transport factor protein OS=Equus caballus OX=9796 GN=RTRAF PE=3 SV=3 - [F6SGY9_HORSE]	39.75	10	10	244	28.0757	6.65381	0.92015	0.971804	1.05136	1.05292	0.970212	1.09008	Quantified
F6UMV1	NADH dehydrogenase [ubiquinone] 1 alpha subcomplex subunit 8	NDUFA8	FUNCTION: Accessory subunit of the mitochondrial membrane respiratory chain NADH dehydrogenase (Complex I), that is believed not to be involved in catalysis. Complex I functions in the transfer of electrons from NADH to the respiratory chain. The immediate electron acceptor for the enzyme is believed to be ubiquinone. {ECO:0000256|PIRNR:PIRNR017016}.	NADH dehydrogenase [ubiquinone] 1 alpha subcomplex subunit 8 OS=Equus caballus OX=9796 GN=NDUFA8 PE=3 SV=3 - [F6UMV1_HORSE]	29.07	5	5	172	20.0861	7.91357	1.05362	0.963566	0.98787	1.10917	0.995039	0.976115	Quantified
F6U8Z5	Calcium binding protein 39	CAB39		Calcium binding protein 39 OS=Equus caballus OX=9796 GN=CAB39 PE=3 SV=2 - [F6U8Z5_HORSE]	29.76	11	11	373	43.2454	6.7417	0.96888	1.01255	0.998401	1.06349	0.993432	1.00832	Quantified
F7AZK8	Syntrophin beta 1	SNTB1		Syntrophin beta 1 OS=Equus caballus OX=9796 GN=SNTB1 PE=3 SV=2 - [F7AZK8_HORSE]	21.19	9	10	538	58.0189	8.14795	1.01726	0.908644	1.0229	0.944577	1.07451	1.04423	Quantified
F7AWX3	WD_REPEATS_REGION domain-containing protein	RACK1		WD_REPEATS_REGION domain-containing protein OS=Equus caballus OX=9796 GN=RACK1 PE=4 SV=2 - [F7AWX3_HORSE]	44.79	13	13	317	35.0546	7.69385	1.0437	0.989631	0.981768	1.01861	0.992406	0.987287	Quantified
A0A3Q2KTH0	APC-binding protein EB1	MAPRE1		APC-binding protein EB1 OS=Equus caballus OX=9796 GN=MAPRE1 PE=2 SV=1 - [A0A3Q2KTH0_HORSE]	27.61	4	5	268	29.9742	5.31299	1.09246	0.953492	0.957008	1.00148	1.02222	0.964321	Quantified
A0A5F5PMB6	Uncharacterized protein	ADPRHL1		Uncharacterized protein OS=Equus caballus OX=9796 GN=ADPRHL1 PE=3 SV=1 - [A0A5F5PMB6_HORSE]	30.79	9	9	354	39.7992	6.06201	1.01952	1.12669	0.906544	0.8908	0.974088	1.00533	Quantified
F7DW15	40S ribosomal protein S8	RPS8		40S ribosomal protein S8 OS=Equus caballus OX=9796 GN=RPS8 PE=3 SV=3 - [F7DW15_HORSE]	35.1	6	6	208	24.1761	10.3159	1.03685	0.917731	1.03726	1.0308	1.07028	0.940003	Quantified
A0A3Q2I8H2	H1.3 linker histone, cluster member	H1-3		H1.3 linker histone, cluster member OS=Equus caballus OX=9796 GN=H1-3 PE=3 SV=1 - [A0A3Q2I8H2_HORSE]	34.95	1	9	206	20.7494	10.9312	1.41398	1.0665	0.915297	0.738106	1.04466	0.862759	Quantified
F6PT33	Fructose-bisphosphatase	FBP1		Fructose-bisphosphatase OS=Equus caballus OX=9796 GN=FBP1 PE=3 SV=2 - [F6PT33_HORSE]	9.4	1	2	319	35.0318	6.44287	1.07609	1.09039	1.08896	0.950142	1.09909	0.732963	Quantified
A0A5F5PWW7	Heterogeneous nuclear ribonucleoprotein H1	HNRNPH1		Heterogeneous nuclear ribonucleoprotein H1 OS=Equus caballus OX=9796 GN=HNRNPH1 PE=4 SV=1 - [A0A5F5PWW7_HORSE]	23.31	6	8	429	47.0574	6.34131	0.946525	1.09357	1.0154	0.93304	1.04207	0.997478	Quantified
A0A3Q2HD05	B-cell receptor-associated protein	BCAP31	FUNCTION: Plays a role in the export of secreted proteins in the ER. {ECO:0000256|RuleBase:RU367026}.	B-cell receptor-associated protein OS=Equus caballus OX=9796 GN=BCAP31 PE=3 SV=1 - [A0A3Q2HD05_HORSE]	34.21	8	8	266	30.0301	8.45557	0.974543	1.02087	0.973209	0.984737	0.965581	1.08371	Quantified
A0A3Q2LL46	Histone H2A	H2AC7		Histone H2A OS=Equus caballus OX=9796 GN=H2AC7 PE=3 SV=1 - [A0A3Q2LL46_HORSE]	43.08	2	6	130	14.0989	10.9019	1.07858	0.777188	1.1115	1.05316	0.878337	1.16244	Quantified
F6TAP4	Isochorismatase domain containing 2	ISOC2		Isochorismatase domain containing 2 OS=Equus caballus OX=9796 GN=ISOC2 PE=3 SV=2 - [F6TAP4_HORSE]	12.06	2	2	373	40.4362	10.2427	1.02519	0.899925	0.90655	1.06132	1.03596	1.06472	Quantified
A0A5F5PE84	NAD(P)H quinone dehydrogenase 1	NQO1		NAD(P)H quinone dehydrogenase 1 OS=Equus caballus OX=9796 GN=NQO1 PE=3 SV=1 - [A0A5F5PE84_HORSE]	41.09	7	7	202	23.0451	8.76318	1.05215	0.904509	0.839786	1.06484	1.0783	1.03902	Quantified
A0A5F5PEM3	5'-nucleotidase	NT5C3A		5'-nucleotidase OS=Equus caballus OX=9796 GN=NT5C3A PE=3 SV=1 - [A0A5F5PEM3_HORSE]	31.31	8	8	297	33.8585	5.71924	1.03471	0.998567	0.9937	1.00559	1.00019	1.0013	Quantified
A0A5F5PYK4	Histone H2A	H2AC20		Histone H2A OS=Equus caballus OX=9796 GN=H2AC20 PE=3 SV=1 - [A0A5F5PYK4_HORSE]	37.21	1	5	129	13.9798	10.9019	0.9836	0.996505	1.20058	1.0413	0.834049	1.01049	Quantified
F6ZFT8	Histone H2A	H2AJ		Histone H2A OS=Equus caballus OX=9796 GN=H2AJ PE=3 SV=2 - [F6ZFT8_HORSE]	37.21	1	5	129	13.9809	10.9019	1.29784	1.17251	1.00067	0.911678	0.819842	0.872824	Quantified
A0A5F5PFA0	Chromosome segregation 1-like protein	CSE1L		Chromosome segregation 1-like protein OS=Equus caballus OX=9796 GN=CSE1L PE=3 SV=1 - [A0A5F5PFA0_HORSE]	12.79	1	11	915	103.88	6.04932	1	1.01898	0.973895	0.870327	1.0082	1.13065	Quantified
F6WLX9	RNA-splicing ligase RtcB homolog	RTCB	FUNCTION: Catalytic subunit of the tRNA-splicing ligase complex that acts by directly joining spliced tRNA halves to mature-sized tRNAs by incorporating the precursor-derived splice junction phosphate into the mature tRNA as a canonical 3',5'-phosphodiester. May act as an RNA ligase with broad substrate specificity, and may function toward other RNAs. {ECO:0000256|HAMAP-Rule:MF_03144}.	RNA-splicing ligase RtcB homolog OS=Equus caballus OX=9796 GN=RTCB PE=2 SV=1 - [F6WLX9_HORSE]	20.2	8	8	505	55.1608	7.2251	0.90304	1.03595	1.04558	0.990748	0.957216	1.04535	Quantified
F6WGX6	Keratin 77	KRT77		Keratin 77 OS=Equus caballus OX=9796 GN=KRT77 PE=3 SV=3 - [F6WGX6_HORSE]	8.35	1	6	587	62.9912	8.54346	0.827343	0.711095	0.971819	0.77244	1.79868	1.00634	Quantified
F6UIX7	Leiomodin 3	LMOD3		Leiomodin 3 OS=Equus caballus OX=9796 GN=LMOD3 PE=4 SV=2 - [F6UIX7_HORSE]	15.7	9	9	567	65.4708	5.5415	0.948057	1.00789	1.01984	1.04608	1.09024	0.884477	Quantified
F7A8K8	Muscle-restricted coiled-coil protein	CAVIN4		Muscle-restricted coiled-coil protein OS=Equus caballus OX=9796 GN=CAVIN4 PE=3 SV=1 - [F7A8K8_HORSE]	15.98	6	6	363	41.6678	8.63135	1.06162	0.953128	0.969426	0.898198	1.05711	1.07774	Quantified
F6Y739	40S ribosomal protein S2	RPS2		40S ribosomal protein S2 OS=Equus caballus OX=9796 GN=RPS2 PE=3 SV=1 - [F6Y739_HORSE]	28.33	8	8	293	31.2407	10.2427	1.00511	0.963551	0.994615	1.07008	1.00929	1.04492	Quantified
F7B0A8	Phosphoglucomutase 2 like 1	PGM2L1		Phosphoglucomutase 2 like 1 OS=Equus caballus OX=9796 GN=PGM2L1 PE=3 SV=1 - [F7B0A8_HORSE]	16.24	9	10	622	70.6125	6.3667	0.997555	0.902535	0.987567	1.04999	1.06012	1.02179	Quantified
F6R3A3	Eukaryotic translation initiation factor 4H	EIF4H		Eukaryotic translation initiation factor 4H OS=Equus caballus OX=9796 GN=EIF4H PE=4 SV=3 - [F6R3A3_HORSE]	26.43	4	4	227	25.0424	8.08936	0.930031	1.01768	1.02021	0.996359	0.976383	1.01001	Quantified
F6UCU8	Lamin B1	LMNB1		Lamin B1 OS=Equus caballus OX=9796 GN=LMNB1 PE=3 SV=2 - [F6UCU8_HORSE]	18.26	9	11	586	66.2766	5.13525	1.02277	1.09377	1.01788	0.904924	0.991116	0.97785	Quantified
A0A5F5PZV1	Annexin	ANXA3		Annexin OS=Equus caballus OX=9796 GN=ANXA3 PE=3 SV=1 - [A0A5F5PZV1_HORSE]	31.7	8	10	306	34.3479	8.27979	1.04109	0.973329	0.978933	1.04136	0.971154	1.0411	Quantified
F7DE06	Annexin	ANXA11		Annexin OS=Equus caballus OX=9796 GN=ANXA11 PE=3 SV=2 - [F7DE06_HORSE]	25.64	10	11	507	54.7571	7.34229	1.11137	1.01871	0.972571	0.94818	0.987541	0.9627	Quantified
F7ANR3	Proteasome subunit alpha type	PSMA3		Proteasome subunit alpha type OS=Equus caballus OX=9796 GN=PSMA3 PE=3 SV=1 - [F7ANR3_HORSE]	38.43	13	13	255	28.4161	5.32568	1.03391	0.948732	1.03455	1.01562	1.03173	0.961722	Quantified
F6VSL0	GTP-binding nuclear protein Ran	RAN	FUNCTION: GTP-binding protein involved in nucleocytoplasmic transport. Required for the import of protein into the nucleus and also for RNA export. Involved in chromatin condensation and control of cell cycle. {ECO:0000256|RuleBase:RU363057}.	GTP-binding nuclear protein Ran OS=Equus caballus OX=9796 GN=RAN PE=3 SV=2 - [F6VSL0_HORSE]	21.2	5	5	250	28.0334	8.14795	0.978107	0.991842	1.06117	1.04072	0.937105	1.04386	Quantified
F6W039	Rho GDP dissociation inhibitor alpha	ARHGDIA		Rho GDP dissociation inhibitor alpha OS=Equus caballus OX=9796 GN=ARHGDIA PE=3 SV=1 - [F6W039_HORSE]	41.18	6	6	204	23.4088	5.19873	1.04575	0.986182	0.918972	0.977437	1.01025	1.02931	Quantified
A0A3Q2LA02	Phosphoinositide phospholipase C	PLCD4		Phosphoinositide phospholipase C OS=Equus caballus OX=9796 GN=PLCD4 PE=4 SV=1 - [A0A3Q2LA02_HORSE]	13.66	8	8	703	80.6911	5.73193	1.13157	1.00187	0.985036	0.905396	1.01902	0.941671	Quantified
A0A3Q2HJE7	Cystatin domain-containing protein	LOC100050835		Cystatin domain-containing protein OS=Equus caballus OX=9796 GN=LOC100050835 PE=3 SV=1 - [A0A3Q2HJE7_HORSE]	48.98	3	3	98	11.0586	7.50342	1.02667	0.982854	1.15393	1.1523	0.850327	0.885728	Quantified
F6Z7J2	Peroxiredoxin 3	PRDX3		Peroxiredoxin 3 OS=Equus caballus OX=9796 GN=PRDX3 PE=4 SV=2 - [F6Z7J2_HORSE]	12.03	2	4	374	40.332	9.46631	0.986647	1.0048	1.0439	1.03593	0.957463	0.993835	Quantified
F6QDR0	DNA damage-binding protein 1	DDB1		DNA damage-binding protein 1 OS=Equus caballus OX=9796 GN=DDB1 PE=3 SV=3 - [F6QDR0_HORSE]	12.17	15	15	1183	131.057	5.35107	1.0328	0.979187	1.00266	1.01345	1.0074	1.02046	Quantified
F7C5G3	Proteasome 26S subunit, non-ATPase 11	PSMD11		Proteasome 26S subunit, non-ATPase 11 OS=Equus caballus OX=9796 GN=PSMD11 PE=3 SV=2 - [F7C5G3_HORSE]	22.75	9	9	422	47.434	6.48096	0.969161	0.976134	1.03919	1.02472	1.00173	1.03634	Quantified
A0A3Q2KV79	Rac family small GTPase 1	RAC1		Rac family small GTPase 1 OS=Equus caballus OX=9796 GN=RAC1 PE=4 SV=2 - [A0A3Q2KV79_HORSE]	31.25	5	6	192	21.4362	8.49951	1.03112	1.04191	0.978869	0.993808	0.993612	1.0254	Quantified
A0A5F5PQH7	Serotransferrin	TF		Serotransferrin OS=Equus caballus OX=9796 GN=TF PE=3 SV=1 - [A0A5F5PQH7_HORSE]	14.79	5	8	622	68.59	7.56201	1.03226	1.42851	0.829201	1.08136	0.868478	0.870617	Quantified
K9K498	Serine/threonine-protein phosphatase (Fragment)			Serine/threonine-protein phosphatase (Fragment) OS=Equus caballus OX=9796 PE=2 SV=1 - [K9K498_HORSE]	31.6	1	7	307	35.3063	5.52881	0.970024	1.14102	1.17998	0.884945	1.03162	0.840767	Quantified
A0A3Q2I3T2	Dolichyl-diphosphooligosaccharide--protein glycosyltransferase 48 kDa subunit	DDOST	FUNCTION: Subunit of the oligosaccharyl transferase (OST) complex that catalyzes the initial transfer of a defined glycan (Glc(3)Man(9)GlcNAc(2) in eukaryotes) from the lipid carrier dolichol-pyrophosphate to an asparagine residue within an Asn-X-Ser/Thr consensus motif in nascent polypeptide chains, the first step in protein N-glycosylation. N-glycosylation occurs cotranslationally and the compl…	Dolichyl-diphosphooligosaccharide--protein glycosyltransferase 48 kDa subunit OS=Equus caballus OX=9796 GN=DDOST PE=3 SV=1 - [A0A3Q2I3T2_HORSE]	10.14	4	4	434	47.6305	5.99854	1.03685	0.978681	0.993698	0.97582	1.05283	0.957879	Quantified
F7C081	Dihydrodiol dehydrogenase	DHDH		Dihydrodiol dehydrogenase OS=Equus caballus OX=9796 GN=DHDH PE=3 SV=1 - [F7C081_HORSE]	27.46	10	10	335	36.3749	6.7417	1.11732	0.995154	0.988567	0.981964	0.943796	1.02211	Quantified
A0A3Q2I364	Progesterone receptor membrane component 2	PGRMC2		Progesterone receptor membrane component 2 OS=Equus caballus OX=9796 GN=PGRMC2 PE=4 SV=2 - [A0A3Q2I364_HORSE]	10.57	2	2	246	26.07	5.60498	1.12302	0.942406	1.03771	1.00947	1.09033	0.982672	Quantified
F6XAL9	Heterogeneous nuclear ribonucleoprotein M	HNRNPM		Heterogeneous nuclear ribonucleoprotein M OS=Equus caballus OX=9796 GN=HNRNPM PE=4 SV=3 - [F6XAL9_HORSE]	8.77	5	5	730	77.4913	8.70459	1.01471	1.08812	0.964263	1.05637	0.923717	0.982227	Quantified
Q6W8P9	Aldo-keto reductase family 1 member C23-like protein	PGFS	FUNCTION: NADP-dependent oxidoreductase involved in steroid metabolism. May act on various hydroxysteroids.	Aldo-keto reductase family 1 member C23-like protein OS=Equus caballus OX=9796 GN=PGFS PE=1 SV=1 - [AK1CO_HORSE]	34.06	5	9	323	37.0162	7.12256	0.949271	1.04518	0.921052	0.948885	1.10518	1.04189	Quantified
F6ULR5	Tripartite motif-containing protein 54	TRIM54		Tripartite motif-containing protein 54 OS=Equus caballus OX=9796 GN=TRIM54 PE=4 SV=3 - [F6ULR5_HORSE]	16.71	5	5	359	40.569	5.17334	0.944761	0.998803	1.03544	1.03812	0.967708	1.01993	Quantified
F6TPY8	Chromosome segregation 1-like protein	CSE1L		Chromosome segregation 1-like protein OS=Equus caballus OX=9796 GN=CSE1L PE=3 SV=2 - [F6TPY8_HORSE]	12.51	2	12	999	113.846	6.15088	0.942529	1.04694	1.12293	0.907124	0.950725	1.06567	Quantified
F6SER6	Hsp90 chaperone protein kinase-targeting subunit	CDC37		Hsp90 chaperone protein kinase-targeting subunit OS=Equus caballus OX=9796 GN=CDC37 PE=3 SV=2 - [F6SER6_HORSE]	22.69	6	6	379	44.5519	5.21143	1.04057	0.989388	0.976387	0.924471	1.02324	0.978739	Quantified
F6WGT1	26S proteasome non-ATPase regulatory subunit 6	PSMD6		26S proteasome non-ATPase regulatory subunit 6 OS=Equus caballus OX=9796 GN=PSMD6 PE=3 SV=3 - [F6WGT1_HORSE]	30.85	11	11	389	45.5662	5.61768	1.04045	0.982378	1.02606	0.994576	0.993676	0.969656	Quantified
F6UR46	Integrin beta	ITGB1		Integrin beta OS=Equus caballus OX=9796 GN=ITGB1 PE=3 SV=2 - [F6UR46_HORSE]	18.01	12	12	805	89.0204	5.38916	0.965211	1.06162	1.00861	1.00879	0.946662	1.06	Quantified
H9GZX2	ATP synthase F1 subunit delta	ATP5F1D		ATP synthase F1 subunit delta OS=Equus caballus OX=9796 GN=ATP5F1D PE=3 SV=2 - [H9GZX2_HORSE]	13.69	2	2	168	17.4281	5.24951	1.09973	1.06265	0.989227	1.00481	1.00437	0.875597	Quantified
H9GZR2	Uncharacterized protein			Uncharacterized protein OS=Equus caballus OX=9796 PE=4 SV=2 - [H9GZR2_HORSE]	10.75	3	4	428	47.1267	6.7124	0.886105	1.23193	0.820872	1.62975	0.74999	0.785028	Quantified
F6PY96	SHSP domain-containing protein			SHSP domain-containing protein OS=Equus caballus OX=9796 PE=3 SV=1 - [F6PY96_HORSE]	29.67	4	4	182	20.2251	5.17334	0.946752	1.00875	1.00251	1.01905	1.01915	1.08663	Quantified
A0A3Q2HF92	Complex III subunit 8	UQCRQ		Complex III subunit 8 OS=Equus caballus OX=9796 GN=UQCRQ PE=3 SV=1 - [A0A3Q2HF92_HORSE]	37.8	4	4	82	9.70805	10.1548	0.891387	1.0338	1.07117	1.06734	0.995591	0.936274	Quantified
F6VWK4	Heterogeneous nuclear ribonucleoprotein A3	HNRNPA3		Heterogeneous nuclear ribonucleoprotein A3 OS=Equus caballus OX=9796 GN=HNRNPA3 PE=4 SV=3 - [F6VWK4_HORSE]	15.87	4	5	378	39.5706	9.01221	1.06862	1.05314	0.879369	1.00797	1.01867	1.00808	Quantified
F7D381	Toll-like receptor 9	TWF2		Toll-like receptor 9 OS=Equus caballus OX=9796 GN=TWF2 PE=3 SV=3 - [F7D381_HORSE]	20.34	6	6	349	39.5173	6.80029	1.03324	1.02486	1.00649	1.01414	0.946965	0.993819	Quantified
F7B3C0	NADH-cytochrome b5 reductase	CYB5R1		NADH-cytochrome b5 reductase OS=Equus caballus OX=9796 GN=CYB5R1 PE=3 SV=2 - [F7B3C0_HORSE]	39.76	10	10	332	37.222	9.62744	0.937228	1.09235	0.946484	1.18864	1.00824	0.969554	Quantified
F6TCI4	Proteasome subunit alpha type	PSMA2		Proteasome subunit alpha type OS=Equus caballus OX=9796 GN=PSMA2 PE=3 SV=3 - [F6TCI4_HORSE]	31.62	5	5	234	25.8863	7.43018	0.953643	0.988076	1.01065	1.04995	0.987189	1.00016	Quantified
A0A3Q2GSU2	Dystrobrevin	DTNA		Dystrobrevin OS=Equus caballus OX=9796 GN=DTNA PE=3 SV=2 - [A0A3Q2GSU2_HORSE]	20.06	12	12	683	77.1626	6.91748	0.995754	0.972281	1.00867	1.0051	0.992398	1.04449	Quantified
A0A3Q2I8C9	Citrate hydro-lyase	ACO1		Citrate hydro-lyase OS=Equus caballus OX=9796 GN=ACO1 PE=3 SV=1 - [A0A3Q2I8C9_HORSE]	20.02	16	16	889	98.3546	7.38623	1.10636	1.04841	0.952411	1.04386	0.990005	0.910871	Quantified
A0A3Q2ICA0	Plastin 3	PLS3		Plastin 3 OS=Equus caballus OX=9796 GN=PLS3 PE=4 SV=1 - [A0A3Q2ICA0_HORSE]	19.05	8	11	630	70.7392	5.60498	1.03232	1.05339	0.966778	1.05043	0.945777	0.944282	Quantified
A0A3Q2LAC6	Adipogenesis associated Mth938 domain containing	AAMDC		Adipogenesis associated Mth938 domain containing OS=Equus caballus OX=9796 GN=AAMDC PE=4 SV=1 - [A0A3Q2LAC6_HORSE]	37.78	1	3	90	9.95498	8.47021	1.02217	0.906533	0.977842	0.994862	1.04585	1.09433	Quantified
A0A3Q2LPI7	40S ribosomal protein S12	RPS12		40S ribosomal protein S12 OS=Equus caballus OX=9796 GN=RPS12 PE=3 SV=1 - [A0A3Q2LPI7_HORSE]	37.43	6	6	187	20.0883	7.31299	0.997978	1.10595	1.02668	1.0219	0.933662	0.988179	Quantified
A0A3Q2LAP8	Peroxiredoxin 4	PRDX4	FUNCTION: Thiol-specific peroxidase that catalyzes the reduction of hydrogen peroxide and organic hydroperoxides to water and alcohols, respectively. {ECO:0000256|PIRNR:PIRNR000239}.	Peroxiredoxin 4 OS=Equus caballus OX=9796 GN=PRDX4 PE=4 SV=1 - [A0A3Q2LAP8_HORSE]	23.9	5	6	272	30.6108	6.03662	1.00387	1.00725	1.03272	1.0078	1.03322	0.928254	Quantified
F6YPN7	Arginine--tRNA ligase, cytoplasmic	RARS1		Arginine--tRNA ligase, cytoplasmic OS=Equus caballus OX=9796 GN=RARS1 PE=3 SV=1 - [F6YPN7_HORSE]	16.11	10	10	658	75.1517	6.88818	0.984883	0.958286	1.01185	1.06874	0.987101	1.00336	Quantified
A0A3Q2LDJ2	60S ribosomal protein L23	RPL23		60S ribosomal protein L23 OS=Equus caballus OX=9796 GN=RPL23 PE=3 SV=1 - [A0A3Q2LDJ2_HORSE]	40	4	4	140	14.8561	10.5063	1.03009	0.991896	1.01872	1.01551	0.972646	1.00013	Quantified
K9K240	Serine/threonine-protein phosphatase 2A 55 kDa regulatory subunit B (Fragment)			Serine/threonine-protein phosphatase 2A 55 kDa regulatory subunit B (Fragment) OS=Equus caballus OX=9796 PE=2 SV=1 - [K9K240_HORSE]	22.57	9	9	443	51.5137	6.94678	1.02429	1.05999	1.04608	1.02516	0.973904	0.980011	Quantified
A0A3Q2GS70	NAD(P)(+)--arginine ADP-ribosyltransferase	ART3		NAD(P)(+)--arginine ADP-ribosyltransferase OS=Equus caballus OX=9796 GN=ART3 PE=3 SV=2 - [A0A3Q2GS70_HORSE]	15.38	5	5	351	39.5309	6.01123	0.879268	0.886187	1.08012	1.0065	1.01772	1.12659	Quantified
F7BN08	Emerin	EMD		Emerin OS=Equus caballus OX=9796 GN=EMD PE=4 SV=2 - [F7BN08_HORSE]	27.34	6	6	256	28.7899	5.24951	1.00885	0.983607	0.860565	0.958639	1.05501	1.14435	Quantified
F6RLI1	Transmembrane protein 143	TMEM143		Transmembrane protein 143 OS=Equus caballus OX=9796 GN=TMEM143 PE=4 SV=1 - [F6RLI1_HORSE]	13.51	6	6	459	51.5909	9.37842	1.00652	0.946136	0.919742	1.02903	1.068	1.01554	Quantified
F6Z1Y2	Aldehyde dehydrogenase 6 family member A1	ALDH6A1		Aldehyde dehydrogenase 6 family member A1 OS=Equus caballus OX=9796 GN=ALDH6A1 PE=3 SV=1 - [F6Z1Y2_HORSE]	21.95	10	10	533	57.6125	8.22119	0.931849	1.04037	1.01237	0.892714	0.957613	1.08952	Quantified
F7D301	RAB11B, member RAS oncogene family	RAB11B		RAB11B, member RAS oncogene family OS=Equus caballus OX=9796 GN=RAB11B PE=4 SV=3 - [F7D301_HORSE]	37.16	9	9	218	24.4465	5.93506	0.99984	1.02379	1.00266	0.976952	0.966878	0.997051	Quantified
A0A3Q2H5J5	RAB10, member RAS oncogene family	RAB10		RAB10, member RAS oncogene family OS=Equus caballus OX=9796 GN=RAB10 PE=4 SV=1 - [A0A3Q2H5J5_HORSE]	27.96	3	4	186	20.9898	8.25049	0.958874	0.946428	1.07766	1.01514	1.03721	0.977322	Quantified
A0A3Q2HT83	Protein NDRG2	NDRG2		Protein NDRG2 OS=Equus caballus OX=9796 GN=NDRG2 PE=3 SV=2 - [A0A3Q2HT83_HORSE]	43.5	9	9	354	39.0565	5.78271	0.973094	0.966264	0.94952	1.15005	1.05858	0.909881	Quantified
A0A5F5Q0P7	Protein phosphatase 3 regulatory subunit B, alpha	PPP3R1		Protein phosphatase 3 regulatory subunit B, alpha OS=Equus caballus OX=9796 GN=PPP3R1 PE=3 SV=1 - [A0A5F5Q0P7_HORSE]	30.69	5	5	189	21.6069	5.26221	1.02429	0.973804	0.97086	0.98185	1.02484	1.059	Quantified
F6UXY5	Leucine rich repeat containing 20	LRRC20		Leucine rich repeat containing 20 OS=Equus caballus OX=9796 GN=LRRC20 PE=4 SV=2 - [F6UXY5_HORSE]	32.6	6	6	227	25.7156	9.0708	1.02092	0.940604	1.00918	0.946142	1.01742	1.08622	Quantified
A0A0A7LUT6	NADH-ubiquinone oxidoreductase chain 5	ND5	FUNCTION: Core subunit of the mitochondrial membrane respiratory chain NADH dehydrogenase (Complex I) that is believed to belong to the minimal assembly required for catalysis. Complex I functions in the transfer of electrons from NADH to the respiratory chain. The immediate electron acceptor for the enzyme is believed to be ubiquinone. {ECO:0000256|RuleBase:RU003404, ECO:0000256|SAAS:SAAS0006110…	NADH-ubiquinone oxidoreductase chain 5 OS=Equus asinus somalicus OX=73336 GN=ND5 PE=3 SV=1 - [A0A0A7LUT6_EQUAS]	14.57	7	7	604	67.9617	8.83643	1.00586	0.922113	0.904918	1.1175	1.01947	1.08195	Quantified
A0A3Q2HA81	Fascin actin-bundling protein 1	FSCN1		Fascin actin-bundling protein 1 OS=Equus caballus OX=9796 GN=FSCN1 PE=3 SV=1 - [A0A3Q2HA81_HORSE]	13.93	8	8	646	70.7531	8.19189	0.997097	1.14509	0.963171	1.05737	0.971413	0.860125	Quantified
F7AMX0	Glycerol-3-phosphate dehydrogenase [NAD(+)]	GPD1L		Glycerol-3-phosphate dehydrogenase [NAD(+)] OS=Equus caballus OX=9796 GN=GPD1L PE=3 SV=2 - [F7AMX0_HORSE]	31.34	8	10	351	38.376	7.12256	1.05615	1.02223	0.956252	1.00661	1.06373	0.964758	Quantified
K9KC93	Thioredoxin-dependent peroxide reductase, mitochondrial-like protein (Fragment)			Thioredoxin-dependent peroxide reductase, mitochondrial-like protein (Fragment) OS=Equus caballus OX=9796 PE=2 SV=1 - [K9KC93_HORSE]	59.38	1	3	96	10.5926	6.27783	1.01432	0.928303	1.00028	1.0968	0.85964	1.10834	Quantified
A0A5F5PNM2	Aldehyde dehydrogenase 16 family member A1	ALDH16A1		Aldehyde dehydrogenase 16 family member A1 OS=Equus caballus OX=9796 GN=ALDH16A1 PE=4 SV=1 - [A0A5F5PNM2_HORSE]	11.89	6	6	639	67.0658	6.48096	1.00829	0.98229	1.00281	1.02284	0.950188	0.990468	Quantified
A0A5F5PIH7	Vesicle associated membrane protein 3	VAMP3		Vesicle associated membrane protein 3 OS=Equus caballus OX=9796 GN=VAMP3 PE=4 SV=1 - [A0A5F5PIH7_HORSE]	23.3	2	2	103	11.46	8.79248	1.02986	1.09373	0.991691	0.846229	1.04087	0.932826	Quantified
F6X1I8	Hemopexin	HPX	FUNCTION: Binds heme and transports it to the liver for breakdown and iron recovery, after which the free hemopexin returns to the circulation. {ECO:0000256|PIRNR:PIRNR002551}.	Hemopexin OS=Equus caballus OX=9796 GN=HPX PE=3 SV=1 - [F6X1I8_HORSE]	32.25	13	13	462	51.3243	7.6499	1.02736	1.22013	0.858764	1.08447	0.88731	0.870438	Quantified
F6TC26	NADH dehydrogenase [ubiquinone] 1 alpha subcomplex subunit 2	NDUFA2	FUNCTION: Accessory subunit of the mitochondrial membrane respiratory chain NADH dehydrogenase (Complex I), that is believed not to be involved in catalysis. Complex I functions in the transfer of electrons from NADH to the respiratory chain. The immediate electron acceptor for the enzyme is believed to be ubiquinone. {ECO:0000256|PIRNR:PIRNR005822}.	NADH dehydrogenase [ubiquinone] 1 alpha subcomplex subunit 2 OS=Equus caballus OX=9796 GN=NDUFA2 PE=3 SV=2 - [F6TC26_HORSE]	57.58	7	7	99	11.0308	9.78857	1.03622	0.981794	1.02534	1.05753	0.95955	1.03198	Quantified
K9K2V8	Mitochondrial 28S ribosomal protein S360-like protein (Fragment)			Mitochondrial 28S ribosomal protein S360-like protein (Fragment) OS=Equus caballus OX=9796 PE=2 SV=1 - [K9K2V8_HORSE]	60.61	5	5	99	11.1598	9.99365	0.991375	0.953099	0.918473	1.11975	1.03655	0.939737	Quantified
F6ZFF8	Uncharacterized protein	NIPSNAP3B		Uncharacterized protein OS=Equus caballus OX=9796 GN=NIPSNAP3B PE=3 SV=2 - [F6ZFF8_HORSE]	47.37	7	10	247	28.5206	9.39307	1.06822	0.989483	0.974218	1.01024	0.97678	0.954724	Quantified
A0A3Q2I1S8	Basic leucine zipper and W2 domains 2	BZW2		Basic leucine zipper and W2 domains 2 OS=Equus caballus OX=9796 GN=BZW2 PE=3 SV=1 - [A0A3Q2I1S8_HORSE]	30.3	11	13	406	46.14	7.21045	1.00777	0.972228	0.946526	1.03745	1.05681	0.989104	Quantified
F6XQ78	Importin 7	IPO7		Importin 7 OS=Equus caballus OX=9796 GN=IPO7 PE=4 SV=2 - [F6XQ78_HORSE]	11.27	10	10	1038	119.44	4.81787	1.00046	1.02241	1.05522	0.982304	1.01378	0.97969	Quantified
A0A5F5PWV6	COP9 signalosome complex subunit 3	COPS3		COP9 signalosome complex subunit 3 OS=Equus caballus OX=9796 GN=COPS3 PE=3 SV=1 - [A0A5F5PWV6_HORSE]	26.02	8	8	392	44.4102	6.45557	1.05048	0.925327	1.01294	1.03795	1.00437	1.08446	Quantified
F7BFM4	Ribosomal protein	RPL10A		Ribosomal protein OS=Equus caballus OX=9796 GN=RPL10A PE=3 SV=3 - [F7BFM4_HORSE]	33.64	7	7	217	24.8155	9.93506	1.03814	1.04186	0.962672	0.957165	1.00615	1.00654	Quantified
A0A3Q2LRH6	Glutamate dehydrogenase (NAD(P)(+))	GLUD1		Glutamate dehydrogenase (NAD(P)(+)) OS=Equus caballus OX=9796 GN=GLUD1 PE=3 SV=1 - [A0A3Q2LRH6_HORSE]	9.14	5	5	558	61.2851	7.95752	1.02048	0.964117	0.822241	1.03512	1.07768	0.901808	Quantified
K9KCZ2	Heteroproteinous nuclear ribonucleoprotein D-like-like protein (Fragment)			Heteroproteinous nuclear ribonucleoprotein D-like-like protein (Fragment) OS=Equus caballus OX=9796 PE=2 SV=1 - [K9KCZ2_HORSE]	11.11	2	4	297	33.061	8.52881	0.878813	1.01598	0.938466	1.00739	1.01333	1.15543	Quantified
F7BAL2	60S ribosomal protein L17	RPL17-C18orf32		60S ribosomal protein L17 OS=Equus caballus OX=9796 GN=RPL17-C18orf32 PE=3 SV=2 - [F7BAL2_HORSE]	35.87	5	6	184	21.3834	10.1841	0.886963	0.944902	0.994545	1.02755	1.0227	0.950593	Quantified
K9K1Z7	Vacuolar protein sorting-associated protein 29 (Fragment)		FUNCTION: Acts as component of the retromer cargo-selective complex (CSC). The CSC is believed to be the core functional component of retromer or respective retromer complex variants acting to prevent missorting of selected transmembrane cargo proteins into the lysosomal degradation pathway. {ECO:0000256|RuleBase:RU362040}.	Vacuolar protein sorting-associated protein 29 (Fragment) OS=Equus caballus OX=9796 PE=2 SV=1 - [K9K1Z7_HORSE]	22.1	4	4	181	20.3516	6.78564	0.996396	1.05096	0.980095	0.998736	1.06891	0.985945	Quantified
F6S5X4	26S proteasome non-ATPase regulatory subunit 1	PSMD1	FUNCTION: Component of the 26S proteasome, a multiprotein complex involved in the ATP-dependent degradation of ubiquitinated proteins. This complex plays a key role in the maintenance of protein homeostasis by removing misfolded or damaged proteins, which could impair cellular functions, and by removing proteins whose functions are no longer required. Therefore, the proteasome participates in num…	26S proteasome non-ATPase regulatory subunit 1 OS=Equus caballus OX=9796 GN=PSMD1 PE=3 SV=1 - [F6S5X4_HORSE]	14.69	11	11	953	105.731	5.38916	0.980246	1.09088	0.999969	1.00922	0.972016	0.959166	Quantified
F6RLF4	Low molecular weight cytosolic acid phosphatase	ACP1		Low molecular weight cytosolic acid phosphatase OS=Equus caballus OX=9796 GN=ACP1 PE=3 SV=3 - [F6RLF4_HORSE]	29.75	4	4	158	18.1217	6.7417	1.02967	1.00462	0.987681	1.01706	0.943203	1.08294	Quantified
A0A5F5PHV9	Diaphanous related formin 1	DIAPH1		Diaphanous related formin 1 OS=Equus caballus OX=9796 GN=DIAPH1 PE=3 SV=1 - [A0A5F5PHV9_HORSE]	7.75	8	8	1200	134.218	5.38916	0.962867	0.991459	1.03814	1.08039	0.962082	1.02202	Quantified
A0A3Q2IEH6	Protein disulfide-isomerase A4	PDIA4		Protein disulfide-isomerase A4 OS=Equus caballus OX=9796 GN=PDIA4 PE=3 SV=1 - [A0A3Q2IEH6_HORSE]	15.5	9	9	645	72.6639	5.13525	1.10702	1.01224	1.0205	0.967021	1.03183	0.897134	Quantified
A0A3Q2GYS5	Uncharacterized protein	SLC25A20		Uncharacterized protein OS=Equus caballus OX=9796 GN=SLC25A20 PE=3 SV=2 - [A0A3Q2GYS5_HORSE]	57.46	11	11	228	25.003	9.27588	0.948883	0.936293	1.06784	1.06108	0.996234	0.997882	Quantified
F7DGY6	Receptor expression-enhancing protein	REEP5		Receptor expression-enhancing protein OS=Equus caballus OX=9796 GN=REEP5 PE=3 SV=2 - [F7DGY6_HORSE]	22.75	6	6	189	21.3489	8.11865	0.899517	0.971756	0.979836	0.998048	1.10414	1.03085	Quantified
A0A5F5PFJ8	Complex I-B14.7	RANBP3		Complex I-B14.7 OS=Equus caballus OX=9796 GN=RANBP3 PE=3 SV=1 - [A0A5F5PFJ8_HORSE]	38.3	3	3	141	14.5894	8.17725	1.11844	0.903859	0.984322	1.01072	1.0381	1.00803	Quantified
A0A3Q2HWC1	Muscular LMNA interacting protein	MLIP		Muscular LMNA interacting protein OS=Equus caballus OX=9796 GN=MLIP PE=4 SV=2 - [A0A3Q2HWC1_HORSE]	16.4	12	12	951	101.571	8.76318	1.02093	0.94999	1.0156	0.957753	0.965828	1.08648	Quantified
F6QV70	Enoyl-CoA hydratase, short chain 1	ECHS1		Enoyl-CoA hydratase, short chain 1 OS=Equus caballus OX=9796 GN=ECHS1 PE=3 SV=2 - [F6QV70_HORSE]	27.24	9	9	290	31.4144	8.82178	1.00081	0.979317	0.975778	1.05028	0.978672	1.05702	Quantified
F7D9I5	Epoxide hydratase	EPHX1		Epoxide hydratase OS=Equus caballus OX=9796 GN=EPHX1 PE=3 SV=2 - [F7D9I5_HORSE]	21.59	9	9	491	56.6397	8.06006	0.847379	1.22762	0.906058	1.13135	0.970617	0.987385	Quantified
A0A3Q2GSY8	Aminopeptidase like 1	NPEPL1		Aminopeptidase like 1 OS=Equus caballus OX=9796 GN=NPEPL1 PE=3 SV=1 - [A0A3Q2GSY8_HORSE]	14.4	6	6	486	51.9836	7.31299	0.93777	0.939526	1.09102	1.00217	1.05762	1.02096	Quantified
K9KFI8	Sorcin-like protein (Fragment)			Sorcin-like protein (Fragment) OS=Equus caballus OX=9796 PE=2 SV=1 - [K9KFI8_HORSE]	40	4	4	115	13.1514	7.86963	1.15065	1.04187	0.948792	1.03816	0.9497	0.89786	Quantified
F7CMY7	Non-specific serine/threonine protein kinase	OXSR1		Non-specific serine/threonine protein kinase OS=Equus caballus OX=9796 GN=OXSR1 PE=4 SV=1 - [F7CMY7_HORSE]	18.41	8	8	527	57.9721	6.43018	1.15438	0.97514	0.955228	0.940696	1.03051	0.921317	Quantified
A0A3Q2I3T9	Polyadenylate-binding protein	PABPC4	FUNCTION: Binds the poly(A) tail of mRNA. {ECO:0000256|RuleBase:RU362004}.	Polyadenylate-binding protein OS=Equus caballus OX=9796 GN=PABPC4 PE=3 SV=2 - [A0A3Q2I3T9_HORSE]	16.32	6	8	631	69.4637	9.5249	0.999831	0.975054	1.0102	1.03443	0.960169	1.00983	Quantified
F7D5N4	Histidine triad nucleotide binding protein 2	HINT2		Histidine triad nucleotide binding protein 2 OS=Equus caballus OX=9796 GN=HINT2 PE=4 SV=3 - [F7D5N4_HORSE]	21.47	2	2	163	16.9471	8.77783	1.08376	0.953825	0.80883	1.14578	0.992741	1.05254	Quantified
F6QR81	Glutaredoxin	GLRX		Glutaredoxin OS=Equus caballus OX=9796 GN=GLRX PE=4 SV=1 - [F6QR81_HORSE]	38.32	4	4	107	11.8602	8.47021	0.968035	0.963087	1.02184	0.940288	1.01404	1.02852	Quantified
A0A3Q2HLX7	Fermitin family member 2	FERMT2		Fermitin family member 2 OS=Equus caballus OX=9796 GN=FERMT2 PE=3 SV=2 - [A0A3Q2HLX7_HORSE]	18.81	11	11	691	78.8972	6.69775	0.990123	1.04776	1.02735	1.02051	0.984421	0.976035	Quantified
F7DX98	Protein kinase cAMP-dependent type I regulatory subunit alpha	PRKAR1A		Protein kinase cAMP-dependent type I regulatory subunit alpha OS=Equus caballus OX=9796 GN=PRKAR1A PE=2 SV=1 - [F7DX98_HORSE]	31.75	12	12	378	42.7359	5.35107	0.962612	0.967536	1.01969	0.987171	0.955294	1.09094	Quantified
A0A5F5PF54	NAC-A/B domain-containing protein	NACA		NAC-A/B domain-containing protein OS=Equus caballus OX=9796 GN=NACA PE=4 SV=1 - [A0A5F5PF54_HORSE]	11.03	1	1	136	15.0068	4.90674	1.07109	1.01919	1.00059	0.896233	1.01761	0.98703	Quantified
K9KEM1	Thioredoxin-like protein 1-like protein (Fragment)			Thioredoxin-like protein 1-like protein (Fragment) OS=Equus caballus OX=9796 PE=2 SV=1 - [K9KEM1_HORSE]	23.08	4	4	260	29.2742	4.91943	1.17746	1.0044	0.977538	0.929212	1.01168	0.909632	Quantified
F6RKM7	Ribosomal protein L22	RPL22		Ribosomal protein L22 OS=Equus caballus OX=9796 GN=RPL22 PE=3 SV=1 - [F6RKM7_HORSE]	18.75	2	2	128	14.7498	9.18799	1.07675	1.00988	0.949209	0.966716	1.10531	0.981456	Quantified
F6Q8B3	RAB7A, member RAS oncogene family	RAB7A		RAB7A, member RAS oncogene family OS=Equus caballus OX=9796 GN=RAB7A PE=4 SV=1 - [F6Q8B3_HORSE]	41.55	9	9	207	23.4408	6.69775	1.00722	1.0213	0.976927	0.997317	1.02847	1.0132	Quantified
F6RQG1	Heat shock protein family B (small) member 7	HSPB7		Heat shock protein family B (small) member 7 OS=Equus caballus OX=9796 GN=HSPB7 PE=3 SV=2 - [F6RQG1_HORSE]	44.13	6	6	179	19.9399	5.93506	1.19492	0.911557	0.852882	0.924728	0.893088	1.20491	Quantified
F7A2C5	Histone-lysine N-methyltransferase SETD7	SETD7	FUNCTION: Histone methyltransferase that specifically monomethylates 'Lys-4' of histone H3. H3 'Lys-4' methylation represents a specific tag for epigenetic transcriptional activation. Plays a central role in the transcriptional activation of genes. {ECO:0000256|PIRNR:PIRNR037249}.	Histone-lysine N-methyltransferase SETD7 OS=Equus caballus OX=9796 GN=SETD7 PE=3 SV=2 - [F7A2C5_HORSE]	12.02	4	4	366	40.6081	4.60205	0.932047	1.00237	1.00891	1.0355	1.01712	1.09375	Quantified
A0A3Q2H9G9	Dimethylargininase	DDAH1		Dimethylargininase OS=Equus caballus OX=9796 GN=DDAH1 PE=3 SV=1 - [A0A3Q2H9G9_HORSE]	22.7	3	3	185	20.5184	5.80811	1.09213	0.898914	1.01143	0.908999	1.03072	1.03245	Quantified
F7BD89	Secretion associated Ras related GTPase 1A	SAR1A		Secretion associated Ras related GTPase 1A OS=Equus caballus OX=9796 GN=SAR1A PE=3 SV=1 - [F7BD89_HORSE]	24.24	1	4	198	22.3945	6.68311	0.811291	1.17624	0.765749	1.13984	1.06553	1.09778	Quantified
A0A3Q2HDB9	Exportin 1	XPO1		Exportin 1 OS=Equus caballus OX=9796 GN=XPO1 PE=3 SV=1 - [A0A3Q2HDB9_HORSE]	12.82	9	9	975	111.852	6.11279	1.01975	0.997853	0.987692	1.00462	0.995457	1.043	Quantified
K9KC74	Abhydrolase domain-containing protein 10, mitochondrial-like protein (Fragment)			Abhydrolase domain-containing protein 10, mitochondrial-like protein (Fragment) OS=Equus caballus OX=9796 PE=2 SV=1 - [K9KC74_HORSE]	27.55	7	7	294	32.9843	8.39697	1.00624	1.0042	0.952444	0.997441	1.09722	0.952943	Quantified
A0A3Q2I8E2	Serine/threonine-protein phosphatase	HIF3A		Serine/threonine-protein phosphatase OS=Equus caballus OX=9796 GN=HIF3A PE=3 SV=1 - [A0A3Q2I8E2_HORSE]	13.87	1	8	519	58.8678	8.20654	1.07595	0.837541	1.00575	1.0431	0.978215	1.10322	Quantified
F6ZAZ2	Dicarbonyl and L-xylulose reductase	DCXR		Dicarbonyl and L-xylulose reductase OS=Equus caballus OX=9796 GN=DCXR PE=4 SV=2 - [F6ZAZ2_HORSE]	25.41	6	6	244	25.7264	6.771	0.991481	0.887988	1.02109	0.967069	0.909446	1.28396	Quantified
F7CHI7	Lactoylglutathione lyase	GLO1	FUNCTION: Catalyzes the conversion of hemimercaptal, formed from methylglyoxal and glutathione, to S-lactoylglutathione. {ECO:0000256|RuleBase:RU361179}.	Lactoylglutathione lyase OS=Equus caballus OX=9796 GN=GLO1 PE=3 SV=2 - [F7CHI7_HORSE]	39.67	6	6	184	20.7433	5.31299	0.933622	0.975068	1.00711	1.09215	1.00044	1.05348	Quantified
A0A5F5Q2J2	Dipeptidyl peptidase 3	DPP3		Dipeptidyl peptidase 3 OS=Equus caballus OX=9796 GN=DPP3 PE=3 SV=1 - [A0A5F5Q2J2_HORSE]	18.25	12	12	707	79.262	5.10986	1.06362	0.988957	0.986838	1.05412	0.97972	0.934537	Quantified
F6UWR2	UBC core domain-containing protein	UBE2D3		UBC core domain-containing protein OS=Equus caballus OX=9796 GN=UBE2D3 PE=3 SV=3 - [F6UWR2_HORSE]	23.81	2	2	147	16.6764	7.79639	1.01967	1.00713	1.04417	1.03192	0.961412	1.01946	Quantified
F6X1A3	H1.10 linker histone	H1-10		H1.10 linker histone OS=Equus caballus OX=9796 GN=H1-10 PE=3 SV=2 - [F6X1A3_HORSE]	17.45	3	3	212	22.3566	10.77	1.12438	0.818027	1.10923	0.925899	1.03972	1.10463	Quantified
A0A3Q2KK21	Tripeptidyl-peptidase 2	TPP2		Tripeptidyl-peptidase 2 OS=Equus caballus OX=9796 GN=TPP2 PE=4 SV=1 - [A0A3Q2KK21_HORSE]	11.87	13	13	1230	135.953	6.3667	0.98095	0.993118	0.984205	1.0441	0.984333	1.03953	Quantified
A0A3Q2HVZ9	G protein pathway suppressor 1	GPS1		G protein pathway suppressor 1 OS=Equus caballus OX=9796 GN=GPS1 PE=3 SV=1 - [A0A3Q2HVZ9_HORSE]	8.59	5	5	594	66.1628	9.29053	1.04534	0.991172	0.995946	1.03609	0.99466	1.00227	Quantified
F6YH64	Microsomal prostaglandin E synthase 2	PTGES2		Microsomal prostaglandin E synthase 2 OS=Equus caballus OX=9796 GN=PTGES2 PE=3 SV=3 - [F6YH64_HORSE]	14.02	5	5	371	41.4525	9.33447	0.93341	1.13218	0.940885	1.01975	0.990289	0.935587	Quantified
F7C0D9	Kininogen 1	KNG1		Kininogen 1 OS=Equus caballus OX=9796 GN=KNG1 PE=4 SV=2 - [F7C0D9_HORSE]	14.22	5	5	429	47.9265	5.43994	0.950598	1.31135	0.889573	1.15353	0.907237	0.861258	Quantified
F6YZ17	Acetyl-coenzyme A synthetase	ACSS1		Acetyl-coenzyme A synthetase OS=Equus caballus OX=9796 GN=ACSS1 PE=3 SV=2 - [F6YZ17_HORSE]	16.19	8	8	630	69.1592	6.30322	0.990639	0.972484	0.892675	0.953263	0.917854	1.2139	Quantified
F7E3H8	Uncharacterized protein	CFH		Uncharacterized protein OS=Equus caballus OX=9796 GN=CFH PE=4 SV=2 - [F7E3H8_HORSE]	9.82	11	11	1192	135.044	7.44482	0.962207	1.41996	0.888511	1.14623	0.772526	0.903735	Quantified
A0A5F5PUZ4	Core-binding factor subunit beta	CBFB		Core-binding factor subunit beta OS=Equus caballus OX=9796 GN=CBFB PE=4 SV=1 - [A0A5F5PUZ4_HORSE]	18.18	2	2	187	21.9778	5.57959	1.04201	0.993517	1.00887	0.869213	1.07051	1.03688	Quantified
F7DS56	40S ribosomal protein S13	RPS13		40S ribosomal protein S13 OS=Equus caballus OX=9796 GN=RPS13 PE=3 SV=3 - [F7DS56_HORSE]	34.44	5	5	151	17.2117	10.5356	1.03053	1.04431	1.00548	0.990808	0.970567	1.00364	Quantified
A0A5F5PMB1	Isocitrate dehydrogenase [NAD] subunit, mitochondrial	IDH3B		Isocitrate dehydrogenase [NAD] subunit, mitochondrial OS=Equus caballus OX=9796 GN=IDH3B PE=3 SV=1 - [A0A5F5PMB1_HORSE]	21.22	8	8	377	41.4945	8.27979	1.00375	0.974805	0.960017	1.1379	1.03712	0.872805	Quantified
F6VQ59	Ribosome maturation protein SBDS	SBDS		Ribosome maturation protein SBDS OS=Equus caballus OX=9796 GN=SBDS PE=3 SV=1 - [F6VQ59_HORSE]	30.8	7	8	250	28.7753	8.74854	1.01634	0.990497	0.975749	0.98068	0.997201	1.0636	Quantified
F7AT92	Complex I-15 kDa	NDUFS5		Complex I-15 kDa OS=Equus caballus OX=9796 GN=NDUFS5 PE=3 SV=2 - [F7AT92_HORSE]	54.05	5	5	111	13.0947	9.15869	0.951056	0.983736	1.02521	1.05894	0.943836	1.11221	Quantified
A0A5F5PJQ5	Ribosomal protein L18	RPL18		Ribosomal protein L18 OS=Equus caballus OX=9796 GN=RPL18 PE=3 SV=1 - [A0A5F5PJQ5_HORSE]	18.05	2	2	133	15.6297	11.7808	1.00508	0.81628	1.00817	0.977204	1.18547	0.992613	Quantified
F6SFE1	NPL4 homolog, ubiquitin recognition factor	NPLOC4		NPL4 homolog, ubiquitin recognition factor OS=Equus caballus OX=9796 GN=NPLOC4 PE=3 SV=2 - [F6SFE1_HORSE]	13.58	8	8	685	75.739	7.13721	1.02557	0.976709	0.994794	0.957473	1.04382	1.06777	Quantified
A0A3Q2HL53	RAB6A, member RAS oncogene family	RAB6A		RAB6A, member RAS oncogene family OS=Equus caballus OX=9796 GN=RAB6A PE=4 SV=1 - [A0A3Q2HL53_HORSE]	20.67	3	4	208	23.5479	5.5415	1.03694	1.0043	1.08323	0.870635	1.04113	0.938668	Quantified
F6SD05	Cullin 5	CUL5		Cullin 5 OS=Equus caballus OX=9796 GN=CUL5 PE=3 SV=1 - [F6SD05_HORSE]	17.05	12	13	780	90.9134	7.92822	0.953279	1.05315	1.00262	0.967582	0.989611	1.05684	Quantified
A0A5F5PFW3	Transferrin receptor protein 1	TFRC		Transferrin receptor protein 1 OS=Equus caballus OX=9796 GN=TFRC PE=3 SV=1 - [A0A5F5PFW3_HORSE]	19.34	14	14	693	76.9299	6.99072	1.05835	0.999124	0.869053	1.20399	1.0359	0.852777	Quantified
F7DHY2	GMP reductase	GMPR2	FUNCTION: Catalyzes the irreversible NADPH-dependent deamination of GMP to IMP. It functions in the conversion of nucleobase, nucleoside and nucleotide derivatives of G to A nucleotides, and in maintaining the intracellular balance of A and G nucleotides. {ECO:0000256|HAMAP-Rule:MF_03195}.	GMP reductase OS=Equus caballus OX=9796 GN=GMPR2 PE=3 SV=2 - [F7DHY2_HORSE]	10.86	1	3	313	33.942	7.12256	0.980761	0.904727	1.06294	1.00435	1.10737	0.972256	Quantified
F6ZYC2	Lysine--tRNA ligase	KARS1		Lysine--tRNA ligase OS=Equus caballus OX=9796 GN=KARS1 PE=3 SV=1 - [F6ZYC2_HORSE]	16.25	8	8	597	68.0397	6.354	0.996613	1.03102	1.04233	1.03318	0.965601	0.92115	Quantified
F6X8Y3	GNAS complex locus	GNAS		GNAS complex locus OS=Equus caballus OX=9796 GN=GNAS PE=3 SV=3 - [F6X8Y3_HORSE]	14.43	5	6	395	45.7229	5.8208	0.990469	0.951566	0.987757	0.965229	0.988172	1.02459	Quantified
A0A3Q2H2A7	Calcium/calmodulin-dependent protein kinase	CAMK2A		Calcium/calmodulin-dependent protein kinase OS=Equus caballus OX=9796 GN=CAMK2A PE=3 SV=2 - [A0A3Q2H2A7_HORSE]	16.11	3	7	478	54.0805	7.07861	0.899778	1.01459	1.07923	0.847178	1.05456	1.04681	Quantified
A0A3Q2KZA5	Nucleolin	NCL		Nucleolin OS=Equus caballus OX=9796 GN=NCL PE=4 SV=2 - [A0A3Q2KZA5_HORSE]	10.35	7	7	715	77.2795	4.58936	1.0105	0.976251	0.976476	1.01889	1.01018	0.99854	Quantified
F6T1A4	60S ribosomal protein L12	RPL12		60S ribosomal protein L12 OS=Equus caballus OX=9796 GN=RPL12 PE=3 SV=3 - [F6T1A4_HORSE]	40	5	5	165	17.8205	9.42236	1.00066	0.95814	1.00533	1.01247	1.05348	0.956566	Quantified
F6X6J0	Histone H2A	H2AX		Histone H2A OS=Equus caballus OX=9796 GN=H2AX PE=3 SV=2 - [F6X6J0_HORSE]	37.76	1	5	143	15.1194	10.7407	1.08061	0.643021	1.01846	1.09545	1.10082	1.08507	Quantified
F6Z1R3	Calsequestrin	CASQ2	FUNCTION: Calsequestrin is a high-capacity, moderate affinity, calcium-binding protein and thus acts as an internal calcium store in muscle. {ECO:0000256|RuleBase:RU000648}.	Calsequestrin OS=Equus caballus OX=9796 GN=CASQ2 PE=3 SV=2 - [F6Z1R3_HORSE]	6.86	3	3	408	47.4201	4.33545	0.80674	0.851997	0.814302	0.835306	0.801607	1.88973	Quantified
F6PN44	Sodium/potassium-transporting ATPase subunit beta	ATP1B1	FUNCTION: This is the non-catalytic component of the active enzyme, which catalyzes the hydrolysis of ATP coupled with the exchange of Na(+) and K(+) ions across the plasma membrane. {ECO:0000256|RuleBase:RU362099}.	Sodium/potassium-transporting ATPase subunit beta OS=Equus caballus OX=9796 GN=ATP1B1 PE=3 SV=2 - [F6PN44_HORSE]	21.78	7	7	303	35.0449	8.63135	1.04326	0.984175	0.954869	0.979061	0.994962	1.09676	Quantified
A0A5F5PUZ8	Keratin 15	KRT15		Keratin 15 OS=Equus caballus OX=9796 GN=KRT15 PE=3 SV=1 - [A0A5F5PUZ8_HORSE]	8.6	2	7	442	47.4903	4.729	0.780266	1.94578	0.75363	0.600189	1.37519	0.641922	Quantified
F6TXP6	Ring finger protein 123	RNF123		Ring finger protein 123 OS=Equus caballus OX=9796 GN=RNF123 PE=4 SV=2 - [F6TXP6_HORSE]	8.73	11	12	1318	148.54	6.72705	0.899062	1.03265	1.00786	1.04039	0.993106	1.07689	Quantified
H9GZW3	Small glutamine rich tetratricopeptide repeat containing alpha	SGTA		Small glutamine rich tetratricopeptide repeat containing alpha OS=Equus caballus OX=9796 GN=SGTA PE=3 SV=2 - [H9GZW3_HORSE]	16.61	6	6	313	34.1987	4.94482	1.02933	0.991669	1.08305	0.963369	0.950317	0.936517	Quantified
A0A3Q2H3L6	CRK like proto-oncogene, adaptor protein	CRKL		CRK like proto-oncogene, adaptor protein OS=Equus caballus OX=9796 GN=CRKL PE=3 SV=1 - [A0A3Q2H3L6_HORSE]	23.1	6	6	303	33.78	6.7417	0.979315	1.04315	0.979885	0.95007	0.956427	1.06988	Quantified
F7DSQ7	Complex I-B14.5a	NDUFA7		Complex I-B14.5a OS=Equus caballus OX=9796 GN=NDUFA7 PE=3 SV=3 - [F7DSQ7_HORSE]	53.1	6	6	113	12.5857	10.3306	0.955237	0.941661	0.989252	0.989942	1.07333	1.04294	Quantified
F6SHH7	Septin-2	SEPTIN2		Septin-2 OS=Equus caballus OX=9796 GN=SEPTIN2 PE=3 SV=3 - [F6SHH7_HORSE]	9.7	2	2	361	41.5273	6.65381	1.02437	1.04266	0.99056	1.01998	0.913447	1.0726	Quantified
A0A3Q2H021	Acyl-CoA dehydrogenase short chain	ACADS		Acyl-CoA dehydrogenase short chain OS=Equus caballus OX=9796 GN=ACADS PE=3 SV=1 - [A0A3Q2H021_HORSE]	27.18	8	8	412	44.5218	7.97217	0.98809	0.986608	0.906835	1.12282	1.02878	1.00683	Quantified
A0A3Q2IE61	Uncharacterized protein	ARF2		Uncharacterized protein OS=Equus caballus OX=9796 GN=ARF2 PE=3 SV=1 - [A0A3Q2IE61_HORSE]	43.09	2	6	181	20.7328	6.58057	0.975365	0.994444	1.02481	1.00279	1.02501	1.01588	Quantified
A0A5F5PJK6	Anion exchange protein	SLC4A1		Anion exchange protein OS=Equus caballus OX=9796 GN=SLC4A1 PE=3 SV=1 - [A0A5F5PJK6_HORSE]	8.81	6	6	863	96.6119	5.10986	0.991188	1.08823	0.826512	1.26016	0.867022	0.856919	Quantified
F6UZ00	Translocase of outer mitochondrial membrane 70	TOMM70		Translocase of outer mitochondrial membrane 70 OS=Equus caballus OX=9796 GN=TOMM70 PE=4 SV=2 - [F6UZ00_HORSE]	22.28	12	12	606	67.1099	7.32764	1.00292	0.983535	1.02596	1.03007	1.00276	0.991992	Quantified
F6ZNX3	Collagen type XIV alpha 1 chain	COL14A1		Collagen type XIV alpha 1 chain OS=Equus caballus OX=9796 GN=COL14A1 PE=4 SV=1 - [F6ZNX3_HORSE]	9.19	14	14	1796	192.748	5.19873	1.04502	1.05172	0.947529	1.00379	0.91523	1.07809	Quantified
A0A3Q2H351	S-(hydroxymethyl)glutathione dehydrogenase	ADH5		S-(hydroxymethyl)glutathione dehydrogenase OS=Equus caballus OX=9796 GN=ADH5 PE=3 SV=1 - [A0A3Q2H351_HORSE]	21.77	7	7	372	39.3122	7.28369	1.01678	0.809478	1.01818	1.15674	1.02313	1.05101	Quantified
F6UA86	Activator of HSP90 ATPase activity 1	AHSA1		Activator of HSP90 ATPase activity 1 OS=Equus caballus OX=9796 GN=AHSA1 PE=3 SV=1 - [F6UA86_HORSE]	14.45	4	4	339	38.3753	5.52881	1.02567	0.988428	1.09472	0.947856	1.0042	0.984986	Quantified
F7C914	Geranylgeranyl transferase type-2 subunit beta	RABGGTB	FUNCTION: Catalyzes the transfer of a geranylgeranyl moiety from geranylgeranyl diphosphate to both cysteines of proteins with the C-terminal sequence -XXCC, -XCXC and -CCXX. {ECO:0000256|RuleBase:RU365076}.	Geranylgeranyl transferase type-2 subunit beta OS=Equus caballus OX=9796 GN=RABGGTB PE=3 SV=2 - [F7C914_HORSE]	14.5	4	4	331	36.9663	5.03369	1.01475	0.959632	0.957464	0.928514	1.11368	1.02651	Quantified
A0A3Q2LC76	IST1 homolog	IST1		IST1 homolog OS=Equus caballus OX=9796 GN=IST1 PE=3 SV=2 - [A0A3Q2LC76_HORSE]	17.77	6	6	332	36.3779	5.43994	0.945516	0.948288	1.03203	1.05025	1.01745	1.07971	Quantified
F7DYF2	Cullin 4A	CUL4A		Cullin 4A OS=Equus caballus OX=9796 GN=CUL4A PE=3 SV=2 - [F7DYF2_HORSE]	19.9	15	15	764	88.2787	7.75244	0.988007	1.0195	1.05673	0.985452	1.02629	1.03957	Quantified
A0A3Q2IFZ6	Uncharacterized protein			Uncharacterized protein OS=Equus caballus OX=9796 PE=3 SV=2 - [A0A3Q2IFZ6_HORSE]	13.62	3	3	279	30.8671	8.51416	1.03327	0.916934	1.08517	0.929176	0.942908	1.10803	Quantified
A0A3Q2GXD3	Hexokinase	HK1		Hexokinase OS=Equus caballus OX=9796 GN=HK1 PE=3 SV=1 - [A0A3Q2GXD3_HORSE]	10.77	10	10	901	100.59	6.87354	1.08727	1.07824	0.92537	1.05544	0.932049	0.834356	Quantified
F6S8T9	ER lipid raft associated 2	ERLIN2		ER lipid raft associated 2 OS=Equus caballus OX=9796 GN=ERLIN2 PE=3 SV=2 - [F6S8T9_HORSE]	22.71	7	7	339	37.7464	5.31299	1.05668	0.937079	0.973374	0.91234	1.06476	1.01431	Quantified
A0A5F5PNY8	LIM and SH3 domain protein 1	LASP1		LIM and SH3 domain protein 1 OS=Equus caballus OX=9796 GN=LASP1 PE=4 SV=1 - [A0A5F5PNY8_HORSE]	24.1	1	6	278	30.9413	7.02002	1.0453	1.00257	1.02379	1.00893	1.03845	0.925531	Quantified
A0A5F5PT89	1,2-dihydroxy-3-keto-5-methylthiopentene dioxygenase	RNASEH1	FUNCTION: Catalyzes the formation of formate and 2-keto-4-methylthiobutyrate (KMTB) from 1,2-dihydroxy-3-keto-5-methylthiopentene (DHK-MTPene). Also down-regulates cell migration mediated by MMP14. {ECO:0000256|HAMAP-Rule:MF_03154}.	1,2-dihydroxy-3-keto-5-methylthiopentene dioxygenase OS=Equus caballus OX=9796 GN=RNASEH1 PE=3 SV=1 - [A0A5F5PT89_HORSE]	7.82	1	1	179	21.6468	5.52881	0.920049	0.886926	0.916406	1.01955	1.04584	1.16746	Quantified
F7BZZ0	Heterogeneous nuclear ribonucleoprotein H3	HNRNPH3		Heterogeneous nuclear ribonucleoprotein H3 OS=Equus caballus OX=9796 GN=HNRNPH3 PE=4 SV=1 - [F7BZZ0_HORSE]	10.4	3	3	346	36.9031	6.87354	0.900553	1.07327	0.939136	1.11419	0.978791	1.08701	Quantified
K9KBV8	Ubiquitin domain-containing protein UBFD1-like protein (Fragment)			Ubiquitin domain-containing protein UBFD1-like protein (Fragment) OS=Equus caballus OX=9796 PE=2 SV=1 - [K9KBV8_HORSE]	18.06	4	4	227	25.7945	9.14404	0.975817	1.00473	1.1434	1.03284	1.03204	0.914829	Quantified
F6REL2	Endothelial differentiation related factor 1	EDF1		Endothelial differentiation related factor 1 OS=Equus caballus OX=9796 GN=EDF1 PE=4 SV=2 - [F6REL2_HORSE]	60.14	9	9	148	16.3589	9.94971	0.862775	0.961283	1.07843	1.02792	0.983498	1.06787	Quantified
F6Z041	Apolipoprotein H	APOH		Apolipoprotein H OS=Equus caballus OX=9796 GN=APOH PE=4 SV=2 - [F6Z041_HORSE]	28.41	8	8	345	38.4979	8.06006	0.864495	1.34837	0.86213	1.1581	0.907771	0.890704	Quantified
F7AKP1	Cytochrome c oxidase subunit 7A1	COX7A1		Cytochrome c oxidase subunit 7A1 OS=Equus caballus OX=9796 GN=COX7A1 PE=3 SV=3 - [F7AKP1_HORSE]	28.75	2	2	80	8.93964	9.99365	0.916369	1.00072	1.02914	1.21813	0.948662	0.963432	Quantified
A0A5F5PM55	Inter-alpha-trypsin inhibitor heavy chain 2	ITIH2		Inter-alpha-trypsin inhibitor heavy chain 2 OS=Equus caballus OX=9796 GN=ITIH2 PE=3 SV=1 - [A0A5F5PM55_HORSE]	8.45	8	8	935	105.141	7.09326	1.0006	1.37341	0.864857	0.99571	0.832411	0.856029	Quantified
A0A3Q2I4V9	Uncharacterized protein	MYL12A		Uncharacterized protein OS=Equus caballus OX=9796 GN=MYL12A PE=4 SV=2 - [A0A3Q2I4V9_HORSE]	35.09	2	5	171	19.6655	4.84326	1.02969	1.05581	0.991202	1.09048	0.943041	0.936143	Quantified
A0A5F5PG65	PBX homeobox interacting protein 1	PBXIP1		PBX homeobox interacting protein 1 OS=Equus caballus OX=9796 GN=PBXIP1 PE=4 SV=1 - [A0A5F5PG65_HORSE]	6.24	4	4	737	81.7978	5.31299	1.09533	0.959544	1.0424	0.877745	1.08992	0.937652	Quantified
F7CB51	Phosphoglycerate mutase	BPGM		Phosphoglycerate mutase OS=Equus caballus OX=9796 GN=BPGM PE=3 SV=1 - [F7CB51_HORSE]	33.59	8	8	259	29.8635	6.45557	0.962935	0.918692	0.93656	0.897802	1.09553	0.920553	Quantified
A0A3Q2KNI6	Adenylosuccinate synthetase isozyme 2	ADSS2	FUNCTION: Plays an important role in the de novo pathway and in the salvage pathway of purine nucleotide biosynthesis. Catalyzes the first commited step in the biosynthesis of AMP from IMP. {ECO:0000256|HAMAP-Rule:MF_03127}.; FUNCTION: Plays an important role in the de novo pathway of purine nucleotide biosynthesis. {ECO:0000256|RuleBase:RU000520}.	Adenylosuccinate synthetase isozyme 2 OS=Equus caballus OX=9796 GN=ADSS2 PE=3 SV=1 - [A0A3Q2KNI6_HORSE]	4.58	1	2	459	50.556	8.23584	1.11651	1.03502	0.89844	1.029	1.05577	0.90991	Quantified
F6WTY0	Hypoxia inducible factor 1 subunit alpha inhibitor	HIF1AN		Hypoxia inducible factor 1 subunit alpha inhibitor OS=Equus caballus OX=9796 GN=HIF1AN PE=4 SV=1 - [F6WTY0_HORSE]	10.32	3	3	349	40.2589	5.56689	0.935461	0.932606	1.07345	1.00201	1.00532	1.09585	Quantified
F6ZHA6	Microfibril associated protein 4	MFAP4		Microfibril associated protein 4 OS=Equus caballus OX=9796 GN=MFAP4 PE=4 SV=2 - [F6ZHA6_HORSE]	17.65	3	3	255	28.4869	5.61768	0.945934	1.3056	0.816334	1.11832	0.95102	0.937459	Quantified
K9KFE3	60S ribosomal protein L6			60S ribosomal protein L6 OS=Equus caballus OX=9796 PE=2 SV=1 - [K9KFE3_HORSE]	15.23	5	5	302	33.9303	10.77	1.05409	0.84202	1.05485	1.00905	1.05164	1.0072	Quantified
F6WL01	Proteasome subunit beta	PSMB2		Proteasome subunit beta OS=Equus caballus OX=9796 GN=PSMB2 PE=3 SV=1 - [F6WL01_HORSE]	14.43	3	3	201	22.8147	7.09326	0.955066	0.918466	1.09634	1.11294	0.955535	0.97867	Quantified
A0A5F5PU83	Eukaryotic translation initiation factor 3 subunit J	EIF3J	FUNCTION: Component of the eukaryotic translation initiation factor 3 (eIF-3) complex, which is required for several steps in the initiation of protein synthesis. The eIF-3 complex associates with the 40S ribosome and facilitates the recruitment of eIF-1, eIF-1A, eIF-2:GTP:methionyl-tRNAi and eIF-5 to form the 43S pre-initiation complex (43S PIC). The eIF-3 complex stimulates mRNA recruitment to …	Eukaryotic translation initiation factor 3 subunit J OS=Equus caballus OX=9796 GN=EIF3J PE=3 SV=1 - [A0A5F5PU83_HORSE]	29.07	7	7	258	29.0765	4.83057	1.19986	0.963439	0.93914	0.872899	1.10462	0.90808	Quantified
A0A3Q2HND6	General vesicular transport factor p115	USO1		General vesicular transport factor p115 OS=Equus caballus OX=9796 GN=USO1 PE=3 SV=1 - [A0A3Q2HND6_HORSE]	7.47	7	7	937	104.71	4.84326	1.0872	1.04022	1.00283	0.893487	1.02503	0.95262	Quantified
F6YE97	TIP41-like protein	TIPRL		TIP41-like protein OS=Equus caballus OX=9796 GN=TIPRL PE=3 SV=2 - [F6YE97_HORSE]	19.2	4	4	276	31.7828	5.42725	0.980597	1.07241	1.00488	0.996269	1.04846	1.00853	Quantified
A0A3Q2HMR3	Ubiquitin-like domain-containing protein	ELOB		Ubiquitin-like domain-containing protein OS=Equus caballus OX=9796 GN=ELOB PE=4 SV=1 - [A0A3Q2HMR3_HORSE]	45.76	8	8	118	13.1616	5.0083	1.03584	0.996731	0.99085	0.949305	1.03239	1.01813	Quantified
A0A3Q2I089	Histone H2A	H2AC21		Histone H2A OS=Equus caballus OX=9796 GN=H2AC21 PE=3 SV=2 - [A0A3Q2I089_HORSE]	35.38	1	4	130	13.9868	10.8872	0.792457	0.700796	1.19212	1.19266	1.0368	1.12085	Quantified
F7BWL2	Mitogen-activated protein kinase kinase 1	MAP2K1		Mitogen-activated protein kinase kinase 1 OS=Equus caballus OX=9796 GN=MAP2K1 PE=3 SV=2 - [F7BWL2_HORSE]	23.41	4	7	393	43.3953	6.62451	0.991587	0.907844	1.10914	0.964378	1.02301	1.113	Quantified
A0A3Q2LAL2	Serine/threonine-protein phosphatase	PPP3CA		Serine/threonine-protein phosphatase OS=Equus caballus OX=9796 GN=PPP3CA PE=3 SV=1 - [A0A3Q2LAL2_HORSE]	11.94	1	6	511	57.6078	6.30322	0.998677	0.972046	1.02761	0.941876	1.06965	1.0302	Quantified
A0A3Q2I451	Integrin subunit alpha 7	ITGA7		Integrin subunit alpha 7 OS=Equus caballus OX=9796 GN=ITGA7 PE=3 SV=2 - [A0A3Q2I451_HORSE]	9.82	9	9	1161	126.262	6.12549	1.01518	1.03245	1.01848	0.963238	0.970773	1.00657	Quantified
K9K2L1	Alcohol dehydrogenase (NADP+)-like protein			Alcohol dehydrogenase (NADP+)-like protein OS=Equus caballus OX=9796 PE=2 SV=1 - [K9K2L1_HORSE]	26.23	6	6	324	36.5688	6.80029	1.08398	0.987736	0.98351	0.947787	1.02109	0.911371	Quantified
F6QHY8	Chloride intracellular channel protein	CLIC4		Chloride intracellular channel protein OS=Equus caballus OX=9796 GN=CLIC4 PE=3 SV=2 - [F6QHY8_HORSE]	33.2	6	6	253	28.7087	5.78271	1.10287	0.966629	0.862587	0.90834	0.917428	1.21753	Quantified
A0A3Q2HBC0	Myosin IC	MYO1C		Myosin IC OS=Equus caballus OX=9796 GN=MYO1C PE=3 SV=1 - [A0A3Q2HBC0_HORSE]	13.51	12	12	1044	119.719	9.31982	0.961803	1.0005	0.977338	1.00024	1.01954	1.03136	Quantified
F6WMD3	Gamma-sarcoglycan	SGCG		Gamma-sarcoglycan OS=Equus caballus OX=9796 GN=SGCG PE=3 SV=1 - [F6WMD3_HORSE]	23.71	4	4	291	31.9592	5.60498	0.86319	0.914532	1.00502	0.993251	1.10259	1.1704	Quantified
F7CI80	Isoamyl acetate hydrolyzing esterase 1 (putative)	IAH1		Isoamyl acetate hydrolyzing esterase 1 (putative) OS=Equus caballus OX=9796 GN=IAH1 PE=4 SV=2 - [F7CI80_HORSE]	37.6	8	8	250	27.8813	5.47803	1.00996	0.935662	1.07473	1.09502	0.936461	1.01249	Quantified
A0A3Q2HX96	Uncharacterized protein	ACOT4		Uncharacterized protein OS=Equus caballus OX=9796 GN=ACOT4 PE=3 SV=1 - [A0A3Q2HX96_HORSE]	19.61	7	7	459	49.6169	8.71924	1.0176	0.864466	1.05296	1.10823	1.02676	0.935331	Quantified
F7BZI6	Protein phosphatase 1 regulatory inhibitor subunit 1A	PPP1R1A		Protein phosphatase 1 regulatory inhibitor subunit 1A OS=Equus caballus OX=9796 GN=PPP1R1A PE=3 SV=2 - [F7BZI6_HORSE]	33.99	6	6	253	26.8324	7.92822	1.12054	0.987876	0.93931	0.976835	0.999443	0.947083	Quantified
F7CHF7	5'-nucleotidase, cytosolic IA	NT5C1A		5'-nucleotidase, cytosolic IA OS=Equus caballus OX=9796 GN=NT5C1A PE=4 SV=2 - [F7CHF7_HORSE]	21.37	7	7	365	40.6047	6.60986	1.05122	1.00081	0.965832	0.900391	0.974755	0.99902	Quantified
F6U354	Fumarylacetoacetase	FAH		Fumarylacetoacetase OS=Equus caballus OX=9796 GN=FAH PE=3 SV=1 - [F6U354_HORSE]	17.9	7	7	419	46.1033	6.88818	1.04292	0.879401	1.02131	1.05916	0.945531	1.05198	Quantified
F7AA29	Uncharacterized protein	MDP1		Uncharacterized protein OS=Equus caballus OX=9796 GN=MDP1 PE=4 SV=1 - [F7AA29_HORSE]	10.98	1	1	164	18.5406	7.60596	0.884726	0.942917	1.02659	0.949601	1.1	1.1492	Quantified
F6YND0	DnaJ heat shock protein family (Hsp40) member A4	DNAJA4		DnaJ heat shock protein family (Hsp40) member A4 OS=Equus caballus OX=9796 GN=DNAJA4 PE=3 SV=2 - [F6YND0_HORSE]	11.95	6	6	519	57.5531	8.36768	0.947462	1.04799	0.931731	1.01672	1.04393	1.02593	Quantified
F6RE30	NADH dehydrogenase [ubiquinone] 1 beta subcomplex subunit 8, mitochondrial	NDUFB8	FUNCTION: Accessory subunit of the mitochondrial membrane respiratory chain NADH dehydrogenase (Complex I), that is believed not to be involved in catalysis. Complex I functions in the transfer of electrons from NADH to the respiratory chain. The immediate electron acceptor for the enzyme is believed to be ubiquinone. {ECO:0000256|PIRNR:PIRNR009288}.	NADH dehydrogenase [ubiquinone] 1 beta subcomplex subunit 8, mitochondrial OS=Equus caballus OX=9796 GN=NDUFB8 PE=3 SV=1 - [F6RE30_HORSE]	47.31	8	8	186	21.6725	6.11279	0.982328	0.974192	1.01739	0.990507	1.01263	1.04291	Quantified
F7CFC4	Mediator of ErbB2-driven cell motility 1	MEMO1		Mediator of ErbB2-driven cell motility 1 OS=Equus caballus OX=9796 GN=MEMO1 PE=3 SV=3 - [F7CFC4_HORSE]	20.07	4	4	274	31.2874	7.09326	0.963322	1.0548	0.971845	1.07004	0.931005	1.03491	Quantified
H9H036	60S ribosomal protein L28	RPL28		60S ribosomal protein L28 OS=Equus caballus OX=9796 GN=RPL28 PE=3 SV=3 - [H9H036_HORSE]	4.46	2	2	269	30.1221	11.8833	1.09059	0.990028	1.03133	0.945816	1.05378	0.914158	Quantified
F6XKH9	Carnitine palmitoyltransferase 2	CPT2		Carnitine palmitoyltransferase 2 OS=Equus caballus OX=9796 GN=CPT2 PE=3 SV=1 - [F6XKH9_HORSE]	17.93	13	13	658	73.7905	7.89893	1.01172	1.00222	0.979817	1.14347	0.948242	0.963158	Quantified
A0A5F5PPI3	Protein phosphatase 1 regulatory subunit 7	PPP1R7		Protein phosphatase 1 regulatory subunit 7 OS=Equus caballus OX=9796 GN=PPP1R7 PE=4 SV=1 - [A0A5F5PPI3_HORSE]	18.3	6	6	317	36.8224	5.13525	0.977017	1	0.991634	0.996853	1.04535	1.02516	Quantified
F6Y0N4	Uncharacterized protein	RPL7		Uncharacterized protein OS=Equus caballus OX=9796 GN=RPL7 PE=3 SV=2 - [F6Y0N4_HORSE]	31.73	9	9	249	29.3503	10.7261	1.016	0.918172	0.980643	1.05206	1.04564	1.01487	Quantified
F6RYA7	UV excision repair protein RAD23	RAD23A	FUNCTION: Multiubiquitin chain receptor involved in modulation of proteasomal degradation. Involved in nucleotide excision repair. {ECO:0000256|RuleBase:RU367049}.	UV excision repair protein RAD23 OS=Equus caballus OX=9796 GN=RAD23A PE=3 SV=3 - [F6RYA7_HORSE]	22.31	3	6	363	39.6638	4.57666	0.861526	1.22031	1.07056	0.886188	0.955625	0.859756	Quantified
A0A5F5PQB3	START domain-containing protein	PCTP		START domain-containing protein OS=Equus caballus OX=9796 GN=PCTP PE=4 SV=1 - [A0A5F5PQB3_HORSE]	16.82	1	5	214	25.2957	8.104	1.03157	0.986173	0.932254	0.955462	1.10929	1.02186	Quantified
A0A3Q2HMN1	START domain-containing protein	PCTP		START domain-containing protein OS=Equus caballus OX=9796 GN=PCTP PE=4 SV=2 - [A0A3Q2HMN1_HORSE]	15.58	1	5	231	27.046	9.46631	0.905738	1.54473	0.875537	1.22302	0.794674	0.757668	Quantified
F6PRF1	Haloacid dehalogenase like hydrolase domain containing 2	HDHD2		Haloacid dehalogenase like hydrolase domain containing 2 OS=Equus caballus OX=9796 GN=HDHD2 PE=3 SV=2 - [F6PRF1_HORSE]	17.43	4	4	241	26.2809	6.93213	0.945671	0.945341	0.97558	1.03287	1.04178	1.04766	Quantified
A0A3Q2GTD4	Uncharacterized protein	FXR1		Uncharacterized protein OS=Equus caballus OX=9796 GN=FXR1 PE=3 SV=2 - [A0A3Q2GTD4_HORSE]	17.54	10	10	627	70.8537	6.26514	1.00992	1.02908	0.992268	0.954967	1.01353	1.00286	Quantified
F6UZE0	Protein-ribulosamine 3-kinase	FN3KRP		Protein-ribulosamine 3-kinase OS=Equus caballus OX=9796 GN=FN3KRP PE=3 SV=1 - [F6UZE0_HORSE]	23.62	2	6	309	35.2189	8.03076	0.997414	0.93612	0.990621	1.05114	1.07838	1.06172	Quantified
F6RTH0	Thioredoxin domain-containing protein 17	TXNDC17		Thioredoxin domain-containing protein 17 OS=Equus caballus OX=9796 GN=TXNDC17 PE=4 SV=1 - [F6RTH0_HORSE]	45.53	4	4	123	13.9078	5.51611	1.02168	1.05372	1.02101	1.03134	0.984579	1.06388	Quantified
A0A3Q2L9C7	HBS1-like protein	HBS1L		HBS1-like protein OS=Equus caballus OX=9796 GN=HBS1L PE=4 SV=1 - [A0A3Q2L9C7_HORSE]	10.25	7	7	644	70.6253	7.1665	1.03973	0.998614	0.972121	0.982189	1.02308	0.980599	Quantified
A0A5K1UUV5	cAMP-regulated phosphoprotein 19-like protein	ARPP19	FUNCTION: Protein phosphatase inhibitor that specifically inhibits protein phosphatase 2A (PP2A) during mitosis. {ECO:0000256|RuleBase:RU363120}.	cAMP-regulated phosphoprotein 19-like protein OS=Equus caballus OX=9796 GN=ARPP19 PE=2 SV=1 - [A0A5K1UUV5_HORSE]	20.83	1	2	96	10.6286	9.70068	1.11634	0.805931	0.978452	1.04032	0.984132	1.11949	Quantified
F6X9T7	Guanidinoacetate N-methyltransferase	GAMT	FUNCTION: Converts guanidinoacetate to creatine, using S-adenosylmethionine as the methyl donor. {ECO:0000256|PIRNR:PIRNR009285}.	Guanidinoacetate N-methyltransferase OS=Equus caballus OX=9796 GN=GAMT PE=3 SV=2 - [F6X9T7_HORSE]	30.08	5	5	236	26.5713	5.90967	0.943609	0.89641	0.991282	0.984607	1.02107	1.09263	Quantified
F7D489	Complex I-20kD	NDUFS7		Complex I-20kD OS=Equus caballus OX=9796 GN=NDUFS7 PE=3 SV=1 - [F7D489_HORSE]	14.35	4	4	216	23.7062	9.77393	1.0442	0.923184	1.00554	1.0088	1.05461	1.00579	Quantified
F7B8M8	Complex I-B14	NDUFA6		Complex I-B14 OS=Equus caballus OX=9796 GN=NDUFA6 PE=3 SV=3 - [F7B8M8_HORSE]	37.25	6	6	153	17.5682	9.979	1.05146	1.02537	0.961837	1.03901	0.993946	0.976394	Quantified
F6ZV00	Perilipin	PLIN1		Perilipin OS=Equus caballus OX=9796 GN=PLIN1 PE=3 SV=2 - [F6ZV00_HORSE]	5.17	2	2	522	55.2774	6.66846	0.902491	1.15253	0.825697	1.12727	0.994316	1.09255	Quantified
F7AW05	C-type lectin domain family 3 member B	CLEC3B		C-type lectin domain family 3 member B OS=Equus caballus OX=9796 GN=CLEC3B PE=4 SV=3 - [F7AW05_HORSE]	19.42	3	3	206	22.3861	4.99561	1.03437	1.01491	0.909401	0.979084	1.08788	0.940657	Quantified
A0A5F5PQ36	Aldo_ket_red domain-containing protein	LOC100057331		Aldo_ket_red domain-containing protein OS=Equus caballus OX=9796 GN=LOC100057331 PE=3 SV=1 - [A0A5F5PQ36_HORSE]	18.58	1	5	323	36.7897	6.7124	1.07379	1.0113	1.00242	1.34145	0.676884	0.987339	Quantified
K9K1Z6	Ubiquitin-conjugating enzyme E2 L3-like protein (Fragment)			Ubiquitin-conjugating enzyme E2 L3-like protein (Fragment) OS=Equus caballus OX=9796 PE=2 SV=1 - [K9K1Z6_HORSE]	71.43	6	6	112	12.9527	8.38232	1.00595	1.00011	1.00222	1.05367	0.944033	1.01717	Quantified
F6ZSS7	Bis(5'-nucleosyl)-tetraphosphatase [asymmetrical]	NUDT2		Bis(5'-nucleosyl)-tetraphosphatase [asymmetrical] OS=Equus caballus OX=9796 GN=NUDT2 PE=4 SV=1 - [F6ZSS7_HORSE]	23.13	3	3	147	16.7716	5.78271	1.06976	1.04349	0.976451	0.966608	1.04718	0.948266	Quantified
F7AK97	Maleylacetoacetate isomerase	GSTZ1		Maleylacetoacetate isomerase OS=Equus caballus OX=9796 GN=GSTZ1 PE=3 SV=3 - [F7AK97_HORSE]	24.07	4	4	216	24.1887	7.79639	1.12724	0.98126	0.946324	0.987269	1.14338	0.938684	Quantified
F6W1Z7	Zinc binding alcohol dehydrogenase domain containing 2	ZADH2		Zinc binding alcohol dehydrogenase domain containing 2 OS=Equus caballus OX=9796 GN=ZADH2 PE=3 SV=2 - [F6W1Z7_HORSE]	7.96	2	2	377	40.0808	8.30908	1.05958	0.947791	1.01396	1.05767	1.00806	0.972114	Quantified
F6XNW5	Transmembrane protein 11	TMEM11		Transmembrane protein 11 OS=Equus caballus OX=9796 GN=TMEM11 PE=3 SV=2 - [F6XNW5_HORSE]	18.75	3	3	192	21.5159	7.35693	0.993842	0.986522	1.04052	1.06248	1.04115	0.944803	Quantified
A0A5F5PL07	Cytochrome b5 type B	CYB5B		Cytochrome b5 type B OS=Equus caballus OX=9796 GN=CYB5B PE=3 SV=1 - [A0A5F5PL07_HORSE]	15.91	2	2	132	14.9587	7.69385	1.03254	1.21892	0.933482	0.997961	0.90584	1.05051	Quantified
A0A5F5PV29	Complex I-B17	NDUFB6		Complex I-B17 OS=Equus caballus OX=9796 GN=NDUFB6 PE=3 SV=1 - [A0A5F5PV29_HORSE]	44.33	4	4	97	11.9292	9.68604	0.968189	0.930927	1.00548	1.01124	1.11275	1.01077	Quantified
F7AGI4	Ubiquitin conjugating enzyme E2 M	UBE2M		Ubiquitin conjugating enzyme E2 M OS=Equus caballus OX=9796 GN=UBE2M PE=3 SV=3 - [F7AGI4_HORSE]	39.89	7	7	183	20.8866	7.69385	0.980734	0.958244	1.05625	0.982809	0.971391	0.996194	Quantified
F7DT73	Caveolae associated protein 3	CAVIN3		Caveolae associated protein 3 OS=Equus caballus OX=9796 GN=CAVIN3 PE=3 SV=2 - [F7DT73_HORSE]	30.65	7	7	261	27.3944	6.56592	1.00569	1.01723	0.977695	1.04288	1.01586	0.995009	Quantified
A0A3Q2IJ53	Formin homology 2 domain containing 1	FHOD1		Formin homology 2 domain containing 1 OS=Equus caballus OX=9796 GN=FHOD1 PE=4 SV=2 - [A0A3Q2IJ53_HORSE]	6.41	7	7	1124	122.189	6.16357	0.902278	1.00096	1.04095	1.00486	1.03735	1.02577	Quantified
A0A3Q2L2I0	NADH dehydrogenase [ubiquinone] 1 subunit C2	LOC100630892	FUNCTION: Accessory subunit of the mitochondrial membrane respiratory chain NADH dehydrogenase (Complex I), that is believed not to be involved in catalysis. Complex I functions in the transfer of electrons from NADH to the respiratory chain. The immediate electron acceptor for the enzyme is believed to be ubiquinone. {ECO:0000256|PIRNR:PIRNR017834}.	NADH dehydrogenase [ubiquinone] 1 subunit C2 OS=Equus caballus OX=9796 GN=LOC100630892 PE=3 SV=2 - [A0A3Q2L2I0_HORSE]	21.67	3	3	120	14.1184	9.56885	1.03331	1.00563	1.01703	0.980551	1.01703	0.999153	Quantified
A0A3Q2HUK6	H1.5 linker histone, cluster member	H1-5		H1.5 linker histone, cluster member OS=Equus caballus OX=9796 GN=H1-5 PE=3 SV=1 - [A0A3Q2HUK6_HORSE]	29.2	5	9	226	22.6345	10.9604	1.44021	0.740873	1.06536	0.978392	0.83346	0.97238	Quantified
F6WCA8	Complex I-ESSS	NDUFB11		Complex I-ESSS OS=Equus caballus OX=9796 GN=NDUFB11 PE=3 SV=3 - [F6WCA8_HORSE]	9.15	1	1	164	18.5351	5.13525	0.961546	1.00226	1.03647	1.0302	0.964607	1.04894	Quantified
A0A3Q2L723	Myosin XVIIIA	MYO18A		Myosin XVIIIA OS=Equus caballus OX=9796 GN=MYO18A PE=3 SV=1 - [A0A3Q2L723_HORSE]	7.37	18	18	2402	268.646	7.44482	1.06697	1.05017	1.0522	0.897272	0.992981	0.954757	Quantified
F7BYD1	ATP synthase subunit	ATP5MG	FUNCTION: Mitochondrial membrane ATP synthase (F1F0 ATP synthase or Complex V) produces ATP from ADP in the presence of a proton gradient across the membrane which is generated by electron transport complexes of the respiratory chain. F-type ATPases consist of two structural domains, F1 - containing the extramembraneous catalytic core, and F0 - containing the membrane proton channel, linked toget…	ATP synthase subunit OS=Equus caballus OX=9796 GN=ATP5MG PE=3 SV=1 - [F7BYD1_HORSE]	33.01	4	4	103	11.3542	9.70068	0.997492	1.12705	1.06353	1.01542	0.927213	0.931656	Quantified
A0A5F5PRP4	ATP synthase mitochondrial F1 complex assembly factor 1	ATPAF1		ATP synthase mitochondrial F1 complex assembly factor 1 OS=Equus caballus OX=9796 GN=ATPAF1 PE=3 SV=1 - [A0A5F5PRP4_HORSE]	14.79	3	3	284	31.525	6.60986	1.05833	1.00008	0.970861	0.936953	1.09039	1.0281	Quantified
A0A3Q2HN52	Adenosine kinase	ADK		Adenosine kinase OS=Equus caballus OX=9796 GN=ADK PE=3 SV=1 - [A0A3Q2HN52_HORSE]	32.17	11	11	345	38.6175	6.30322	0.99597	1.00651	0.996746	1.05595	1.02479	1.01645	Quantified
A0A3Q2IH36	Nudix hydrolase 3	NUDT3		Nudix hydrolase 3 OS=Equus caballus OX=9796 GN=NUDT3 PE=4 SV=1 - [A0A3Q2IH36_HORSE]	31.4	5	5	172	19.4468	6.34131	1.02719	1.00414	1.01437	0.881621	1.0801	0.991422	Quantified
F6R7J2	IDP	IDH1		IDP OS=Equus caballus OX=9796 GN=IDH1 PE=3 SV=2 - [F6R7J2_HORSE]	12.95	7	8	641	70.569	9.78857	0.990577	1.08993	0.93873	0.990076	1.00741	0.981956	Quantified
K9KEC7	Plastin-2-like protein (Fragment)			Plastin-2-like protein (Fragment) OS=Equus caballus OX=9796 PE=2 SV=1 - [K9KEC7_HORSE]	12.16	3	6	584	65.4083	5.12256	1.08155	1.06859	0.937827	1.14703	0.968069	0.857257	Quantified
F6XLM5	Ribosomal protein S14	RPS14		Ribosomal protein S14 OS=Equus caballus OX=9796 GN=RPS14 PE=3 SV=1 - [F6XLM5_HORSE]	36.42	4	4	151	16.2625	10.0522	0.993744	1.00119	1.01935	0.966334	0.978576	1.01149	Quantified
A0A3Q2HC94	Adaptor protein, phosphotyrosine interacting with PH domain and leucine zipper 1	APPL1		Adaptor protein, phosphotyrosine interacting with PH domain and leucine zipper 1 OS=Equus caballus OX=9796 GN=APPL1 PE=4 SV=1 - [A0A3Q2HC94_HORSE]	11.32	6	6	645	72.6054	5.33838	1.07187	1.02192	0.921615	0.912126	1.13205	0.962373	Quantified
A0A3Q2KZE9	IQ motif containing GTPase activating protein 1	IQGAP1		IQ motif containing GTPase activating protein 1 OS=Equus caballus OX=9796 GN=IQGAP1 PE=4 SV=2 - [A0A3Q2KZE9_HORSE]	4.41	6	6	1657	188.881	6.63916	0.977988	1.08706	0.950687	1.00806	0.981977	0.937604	Quantified
A0A3Q2HW82	Gluconolactonase	RGN		Gluconolactonase OS=Equus caballus OX=9796 GN=RGN PE=3 SV=1 - [A0A3Q2HW82_HORSE]	26.42	6	6	299	33.0754	5.57959	0.948869	1.15878	1.02649	0.917041	0.8835	1.11545	Quantified
F6VAL9	Signal sequence receptor subunit gamma	SSR3		Signal sequence receptor subunit gamma OS=Equus caballus OX=9796 GN=SSR3 PE=3 SV=3 - [F6VAL9_HORSE]	6.73	1	1	208	23.7837	9.77393	1.14643	1.09473	1.01524	0.870685	1.01695	0.902107	Quantified
F7BAP5	Coronin	CORO6		Coronin OS=Equus caballus OX=9796 GN=CORO6 PE=3 SV=3 - [F7BAP5_HORSE]	25.48	9	11	471	52.5808	6.07471	0.952731	1.10376	0.954216	1.02138	1.02121	0.95334	Quantified
F7DPB3	Calponin	CNN1	FUNCTION: Thin filament-associated protein that is implicated in the regulation and modulation of smooth muscle contraction. It is capable of binding to actin, calmodulin, troponin C and tropomyosin. The interaction of calponin with actin inhibits the actomyosin Mg-ATPase activity. {ECO:0000256|RuleBase:RU361224}.	Calponin OS=Equus caballus OX=9796 GN=CNN1 PE=3 SV=2 - [F7DPB3_HORSE]	9.87	3	4	375	41.1765	9.21729	0.797805	1.55181	1.13518	0.991887	0.796753	0.753951	Quantified
A0A3Q2HNG1	Endosulfine alpha	ENSA	FUNCTION: Protein phosphatase inhibitor that specifically inhibits protein phosphatase 2A (PP2A) during mitosis. {ECO:0000256|RuleBase:RU363120}.	Endosulfine alpha OS=Equus caballus OX=9796 GN=ENSA PE=3 SV=2 - [A0A3Q2HNG1_HORSE]	32.17	2	3	115	12.4694	9.12939	0.982391	0.969456	0.915464	1.02231	1.06518	1.07976	Quantified
A0A5F5PEG5	Alpha-1-microglobulin	AMBP		Alpha-1-microglobulin OS=Equus caballus OX=9796 GN=AMBP PE=3 SV=1 - [A0A5F5PEG5_HORSE]	17.9	6	6	352	38.9852	7.07861	1.01299	1.44359	0.86935	1.13303	0.864907	0.797276	Quantified
B8Y400	Macrophage migration inhibitory factor (Fragment)			Macrophage migration inhibitory factor (Fragment) OS=Equus burchellii chapmani OX=192603 PE=3 SV=1 - [B8Y400_EQUBU]	27.52	2	2	109	11.809	8.68994	0.967859	0.9869	1.06423	0.980048	0.883896	1.12703	Quantified
A0A5F5Q1S9	RAB5B, member RAS oncogene family	RAB5B		RAB5B, member RAS oncogene family OS=Equus caballus OX=9796 GN=RAB5B PE=4 SV=1 - [A0A5F5Q1S9_HORSE]	32.18	5	5	174	19.0624	7.29834	1.02094	0.997682	0.960215	1.00112	0.977589	1.03162	Quantified
F6RZ27	Apolipoprotein A4	APOA4		Apolipoprotein A4 OS=Equus caballus OX=9796 GN=APOA4 PE=3 SV=1 - [F6RZ27_HORSE]	20.47	8	8	381	43.2257	5.70654	1.07203	1.29201	0.873257	0.907228	1.03887	0.877434	Quantified
F6ZB53	DNA-(apurinic or apyrimidinic site) endonuclease	APEX1	FUNCTION: Initiates repair of AP sites in DNA by catalyzing hydrolytic incision of the phosphodiester backbone immediately adjacent to the damage, generating a single-strand break with 5'-deoxyribose phosphate and 3'-hydroxyl ends. {ECO:0000256|RuleBase:RU362131}.	DNA-(apurinic or apyrimidinic site) endonuclease OS=Equus caballus OX=9796 GN=APEX1 PE=3 SV=2 - [F6ZB53_HORSE]	11.28	3	3	390	43.5064	8.96826	0.980848	0.927152	0.96689	1.03669	1.07393	1.11283	Quantified
A0A3Q2LDS4	Cysteine and glycine rich protein 1	CSRP1		Cysteine and glycine rich protein 1 OS=Equus caballus OX=9796 GN=CSRP1 PE=4 SV=1 - [A0A3Q2LDS4_HORSE]	48.7	7	8	193	20.5478	8.57275	1.01019	1.08422	1.06044	1.00863	0.915081	1.00006	Quantified
A0A3Q2HB09	Lectin, mannose binding 1	LMAN1		Lectin, mannose binding 1 OS=Equus caballus OX=9796 GN=LMAN1 PE=4 SV=1 - [A0A3Q2HB09_HORSE]	17.09	5	6	515	57.9071	6.53662	1.07821	0.874499	1.00939	0.9869	1.04731	0.967187	Quantified
F7BH96	Cullin associated and neddylation dissociated 1	CAND1		Cullin associated and neddylation dissociated 1 OS=Equus caballus OX=9796 GN=CAND1 PE=3 SV=2 - [F7BH96_HORSE]	6.91	7	9	1230	136.261	5.78271	1.04891	1.00382	0.994319	1.05843	0.955274	1.03527	Quantified
A0A3Q2H5H5	RNA helicase	DDX3X		RNA helicase OS=Equus caballus OX=9796 GN=DDX3X PE=3 SV=1 - [A0A3Q2H5H5_HORSE]	17.2	9	9	622	69.4487	6.66846	0.925065	1.05763	1.0142	1.00944	1.00899	1.00882	Quantified
F6UVC1	Complex I-B12	NDUFB3		Complex I-B12 OS=Equus caballus OX=9796 GN=NDUFB3 PE=3 SV=1 - [F6UVC1_HORSE]	12.24	1	1	98	11.1315	8.96826	1.15716	0.906837	0.971803	0.963024	0.977762	1.01055	Quantified
F6XQN7	Uncharacterized protein	RAP1A		Uncharacterized protein OS=Equus caballus OX=9796 GN=RAP1A PE=3 SV=1 - [F6XQN7_HORSE]	31.52	1	5	184	21.0157	6.66846	1.21016	0.830349	0.945796	0.970592	1.08233	0.992154	Quantified
A0A5F5Q1H9	Uncharacterized protein	RAP1B		Uncharacterized protein OS=Equus caballus OX=9796 GN=RAP1B PE=4 SV=1 - [A0A5F5Q1H9_HORSE]	37.96	1	5	137	15.374	8.42627	1.09619	1.14543	1.00807	1.02645	0.845741	0.952668	Quantified
A0A3Q2H2N4	Tensin 1	TNS1		Tensin 1 OS=Equus caballus OX=9796 GN=TNS1 PE=3 SV=1 - [A0A3Q2H2N4_HORSE]	3.11	6	6	1991	211.754	8.29443	0.997193	0.993559	0.992524	1.02561	0.998946	1.02537	Quantified
F7BYZ9	Myosin light chain 9	MYL9		Myosin light chain 9 OS=Equus caballus OX=9796 GN=MYL9 PE=4 SV=3 - [F7BYZ9_HORSE]	34.88	2	5	172	19.8324	4.91943	0.932477	1.28064	1.13348	0.973457	0.874515	0.855244	Quantified
F6PQD3	40S ribosomal protein S17	RPS17		40S ribosomal protein S17 OS=Equus caballus OX=9796 GN=RPS17 PE=3 SV=3 - [F6PQD3_HORSE]	30.37	3	3	135	15.5144	9.84717	0.966732	0.977737	0.991203	1.04968	1.00582	1.04222	Quantified
F6YKL4	Myotrophin	MTPN		Myotrophin OS=Equus caballus OX=9796 GN=MTPN PE=4 SV=1 - [F6YKL4_HORSE]	22.03	2	2	118	12.8866	5.51611	1.00167	1.12719	1.01749	0.972738	0.976987	0.947359	Quantified
F7D9J2	Transketolase	TKT		Transketolase OS=Equus caballus OX=9796 GN=TKT PE=4 SV=3 - [F7D9J2_HORSE]	14.77	8	8	623	67.7708	7.82568	1.08789	1.09669	0.937723	1.01771	0.966807	0.944408	Quantified
A0A3Q2HPN8	Atriopeptidase	MME		Atriopeptidase OS=Equus caballus OX=9796 GN=MME PE=3 SV=1 - [A0A3Q2HPN8_HORSE]	5.39	3	3	723	82.2631	5.89697	0.934609	1.07385	1.0911	1.01513	0.980513	0.951542	Quantified
F6W2I4	Proteasome subunit beta	PSMB6		Proteasome subunit beta OS=Equus caballus OX=9796 GN=PSMB6 PE=3 SV=1 - [F6W2I4_HORSE]	12.13	3	3	239	25.4325	4.91943	0.938463	0.85622	1.07878	1.08538	1.02862	1.03378	Quantified
A0A3Q2GTI7	Atlastin GTPase 2	ATL2		Atlastin GTPase 2 OS=Equus caballus OX=9796 GN=ATL2 PE=3 SV=2 - [A0A3Q2GTI7_HORSE]	12.25	5	5	661	74.7997	7.21045	1.05694	0.98365	1.04102	0.884028	1.03318	1.00554	Quantified
F6VZN7	Ras homolog family member G	RHOG		Ras homolog family member G OS=Equus caballus OX=9796 GN=RHOG PE=4 SV=1 - [F6VZN7_HORSE]	10.47	1	2	191	21.2669	8.11865	1.02457	1.31368	0.853179	1.21449	0.851316	0.826944	Quantified
A0A5F5PVK5	Target of myb1 membrane trafficking protein	TOM1		Target of myb1 membrane trafficking protein OS=Equus caballus OX=9796 GN=TOM1 PE=3 SV=1 - [A0A5F5PVK5_HORSE]	11.63	3	3	447	48.5993	4.75439	1.11413	1.02923	0.912492	0.923142	1.10088	0.9933	Quantified
K9K3L3	Diadenosine tetraphosphate synthetase (Fragment)			Diadenosine tetraphosphate synthetase (Fragment) OS=Equus caballus OX=9796 PE=2 SV=1 - [K9K3L3_HORSE]	11.9	7	7	622	70.4173	6.354	0.912366	0.965841	0.979877	1.06214	0.990984	1.04886	Quantified
F6VVM5	Collagen type IV alpha 1 chain	COL4A1		Collagen type IV alpha 1 chain OS=Equus caballus OX=9796 GN=COL4A1 PE=4 SV=2 - [F6VVM5_HORSE]	2.34	3	3	1669	160.625	8.45557	0.876488	0.99793	1.41028	0.837089	0.757322	0.997229	Quantified
F6SCK3	TP53 regulated inhibitor of apoptosis 1	TRIAP1		TP53 regulated inhibitor of apoptosis 1 OS=Equus caballus OX=9796 GN=TRIAP1 PE=2 SV=1 - [F6SCK3_HORSE]	43.42	3	3	76	8.74213	5.51611	1.06928	1.04104	1.01724	1.06733	1.01273	0.853479	Quantified
H9GZL8	60S acidic ribosomal protein P2	RPLP2		60S acidic ribosomal protein P2 OS=Equus caballus OX=9796 GN=RPLP2 PE=3 SV=2 - [H9GZL8_HORSE]	31.3	3	3	115	11.6859	4.53857	1.11075	1.00949	0.950608	0.905719	1.02038	1.00856	Quantified
A0A5F5PVD1	Heparin binding growth factor	HDGF		Heparin binding growth factor OS=Equus caballus OX=9796 GN=HDGF PE=4 SV=1 - [A0A5F5PVD1_HORSE]	15.06	4	4	239	26.6869	4.75439	1.14296	0.995253	0.927224	0.947931	1.0077	0.999532	Quantified
A0A3Q2IB66	PKS_ER domain-containing protein	LOC100062369		PKS_ER domain-containing protein OS=Equus caballus OX=9796 GN=LOC100062369 PE=4 SV=1 - [A0A3Q2IB66_HORSE]	10.54	2	2	332	35.4294	8.06006	1.01605	1.00815	0.964854	0.934931	1.0152	1.10707	Quantified
Q2LGF6	AMPK-activated protein kinase beta-2 subunit			AMPK-activated protein kinase beta-2 subunit OS=Equus caballus OX=9796 PE=2 SV=1 - [Q2LGF6_HORSE]	36.4	6	6	272	30.2953	6.45557	0.912654	1.03818	1.10659	1.04736	0.958095	1.00206	Quantified
A0A3Q2GVG9	Glycerol-3-phosphate dehydrogenase	GPD2		Glycerol-3-phosphate dehydrogenase OS=Equus caballus OX=9796 GN=GPD2 PE=3 SV=1 - [A0A3Q2GVG9_HORSE]	17.33	12	12	727	80.8786	7.13721	0.903353	0.887065	1.13696	0.949878	1.02892	1.09645	Quantified
A0A3Q2LGK1	cAMP-dependent protein kinase	PRKACB		cAMP-dependent protein kinase OS=Equus caballus OX=9796 GN=PRKACB PE=3 SV=2 - [A0A3Q2LGK1_HORSE]	28.32	3	9	339	39.4835	8.70459	0.976406	0.961417	1.01075	1.00791	1.08459	1.03899	Quantified
F6Z037	Microsomal glutathione S-transferase 3	MGST3		Microsomal glutathione S-transferase 3 OS=Equus caballus OX=9796 GN=MGST3 PE=4 SV=3 - [F6Z037_HORSE]	17.14	2	2	140	15.1436	9.24658	1.05631	1.1455	0.979287	0.800633	1.16984	0.828201	Quantified
F6RYQ4	BAG cochaperone 2	BAG2		BAG cochaperone 2 OS=Equus caballus OX=9796 GN=BAG2 PE=4 SV=2 - [F6RYQ4_HORSE]	21.33	5	5	211	23.7172	6.56592	1.01291	0.977883	1.02089	0.913631	1.05953	1.03153	Quantified
A0A0U2TKY2	NADH-ubiquinone oxidoreductase chain 3 (Fragment)	ND3	FUNCTION: Core subunit of the mitochondrial membrane respiratory chain NADH dehydrogenase (Complex I) that is believed to belong to the minimal assembly required for catalysis. Complex I functions in the transfer of electrons from NADH to the respiratory chain. The immediate electron acceptor for the enzyme is believed to be ubiquinone. {ECO:0000256|RuleBase:RU003640}.	NADH-ubiquinone oxidoreductase chain 3 (Fragment) OS=Equus caballus OX=9796 GN=ND3 PE=3 SV=1 - [A0A0U2TKY2_HORSE]	16.3	1	1	92	10.349	4.729	1.13002	0.968557	1.05564	1.0898	1.21085	0.475035	Quantified
A0A3Q2H033	Glyoxalase domain containing 4	GLOD4		Glyoxalase domain containing 4 OS=Equus caballus OX=9796 GN=GLOD4 PE=4 SV=2 - [A0A3Q2H033_HORSE]	16.48	6	6	449	49.8885	5.50342	0.992629	1.04342	1.0058	0.962005	0.961039	1.09621	Quantified
F6S4R4	S-phase kinase-associated protein 1	SKP1		S-phase kinase-associated protein 1 OS=Equus caballus OX=9796 GN=SKP1 PE=3 SV=1 - [F6S4R4_HORSE]	30.67	7	7	163	18.6462	4.53857	0.973523	1.00314	1.0132	0.992428	0.986053	1.07166	Quantified
F6RFZ7	Reticulon	RTN3		Reticulon OS=Equus caballus OX=9796 GN=RTN3 PE=4 SV=3 - [F6RFZ7_HORSE]	10.55	3	3	256	27.3005	8.23584	0.967135	0.990949	1.03755	1.05629	0.920971	1.01344	Quantified
F6ZZL2	Small muscular protein	SMPX		Small muscular protein OS=Equus caballus OX=9796 GN=SMPX PE=3 SV=3 - [F6ZZL2_HORSE]	34.09	4	4	88	9.49499	9.11475	1.05703	0.987037	0.997924	0.988066	1.06131	0.966742	Quantified
K9K228	Nucleosome assembly protein 1-like 1-like protein (Fragment)			Nucleosome assembly protein 1-like 1-like protein (Fragment) OS=Equus caballus OX=9796 PE=2 SV=1 - [K9K228_HORSE]	4.83	1	2	352	40.8472	4.62744	0.78156	0.639487	1.21335	1.28659	1.32373	0.750573	Quantified
F7CIH7	Complex I-B22	NDUFB9		Complex I-B22 OS=Equus caballus OX=9796 GN=NDUFB9 PE=3 SV=1 - [F7CIH7_HORSE]	41.34	6	6	179	21.8659	8.1626	1.00554	1.01452	0.97172	1.0007	0.993265	1.02079	Quantified
A0A3Q2HW84	Nuclear distribution protein C homolog	NUDC		Nuclear distribution protein C homolog OS=Equus caballus OX=9796 GN=NUDC PE=3 SV=2 - [A0A3Q2HW84_HORSE]	15.66	4	5	332	38.2623	5.37646	1.02113	1.05639	0.967625	0.961434	0.968179	1.01663	Quantified
F6Q9C0	Voltage-dependent calcium channel gamma-1 subunit	CACNG1	FUNCTION: Regulatory subunit of the voltage-gated calcium channel that gives rise to L-type calcium currents in skeletal muscle. Regulates channel inactivation kinetics. {ECO:0000256|RuleBase:RU363085}.	Voltage-dependent calcium channel gamma-1 subunit OS=Equus caballus OX=9796 GN=CACNG1 PE=3 SV=1 - [F6Q9C0_HORSE]	15.63	3	3	224	25.2656	7.35693	0.99412	0.860707	1.0386	0.981382	1.07276	1.05085	Quantified
A0A3Q2L4P3	DCN1-like protein	DCUN1D1		DCN1-like protein OS=Equus caballus OX=9796 GN=DCUN1D1 PE=4 SV=1 - [A0A3Q2L4P3_HORSE]	13.52	2	3	244	28.2871	4.98291	0.957007	0.981506	1.0191	1.13429	0.932466	1.03126	Quantified
A0A5F5PR20	Malic enzyme	ME2		Malic enzyme OS=Equus caballus OX=9796 GN=ME2 PE=3 SV=1 - [A0A5F5PR20_HORSE]	15.57	6	6	546	61.0857	8.08936	1.06865	1.15138	0.725024	1.01375	1.14431	0.900093	Quantified
F7BM31	Serpin family D member 1	SERPIND1		Serpin family D member 1 OS=Equus caballus OX=9796 GN=SERPIND1 PE=3 SV=1 - [F7BM31_HORSE]	12.1	5	5	496	56.6572	6.96143	0.948534	1.37151	0.883952	1.00992	0.900186	0.989324	Quantified
A0A3Q2H1I0	Protein arginine methyltransferase 1	PRMT1		Protein arginine methyltransferase 1 OS=Equus caballus OX=9796 GN=PRMT1 PE=4 SV=1 - [A0A3Q2H1I0_HORSE]	8.65	3	3	347	39.9028	5.60498	1.06647	1.06294	0.938153	1.01809	1.01485	0.881853	Quantified
F7DG14	Proteasome 26S subunit, non-ATPase 3	PSMD3		Proteasome 26S subunit, non-ATPase 3 OS=Equus caballus OX=9796 GN=PSMD3 PE=3 SV=2 - [F7DG14_HORSE]	14.04	7	7	534	60.9455	8.44092	1.14578	1.02203	0.96159	0.913537	1.00887	0.947105	Quantified
F6XSF7	C4a anaphylatoxin	LOC100059239		C4a anaphylatoxin OS=Equus caballus OX=9796 GN=LOC100059239 PE=4 SV=2 - [F6XSF7_HORSE]	6.4	10	10	1578	173.95	6.60986	0.945301	1.22568	0.983682	1.02431	0.931608	0.962735	Quantified
K9K2S1	Phospholipase A-2-activating protein-like protein (Fragment)			Phospholipase A-2-activating protein-like protein (Fragment) OS=Equus caballus OX=9796 PE=2 SV=1 - [K9K2S1_HORSE]	12.15	6	6	568	61.9893	5.51611	1.09792	1.00418	0.98039	0.916808	1.04416	0.935407	Quantified
F6SY68	Ferrochelatase	FECH	FUNCTION: Catalyzes the ferrous insertion into protoporphyrin IX. {ECO:0000256|RuleBase:RU000607}.	Ferrochelatase OS=Equus caballus OX=9796 GN=FECH PE=3 SV=3 - [F6SY68_HORSE]	11.66	4	4	429	48.4838	8.79248	1.04301	1.06309	1.02312	0.985199	1.11387	0.930182	Quantified
F6RJN1	Single-stranded DNA-binding protein, mitochondrial	SSBP1		Single-stranded DNA-binding protein, mitochondrial OS=Equus caballus OX=9796 GN=SSBP1 PE=3 SV=1 - [F6RJN1_HORSE]	23.65	3	3	148	17.0949	9.59814	1.11668	0.957397	1.06111	1.01093	1.00817	0.866356	Quantified
A0A3Q2HT50	Adenosylhomocysteinase like 2	AHCYL2		Adenosylhomocysteinase like 2 OS=Equus caballus OX=9796 GN=AHCYL2 PE=3 SV=2 - [A0A3Q2HT50_HORSE]	10.75	5	6	623	68.6825	7.92822	0.956669	0.855643	1.00807	1.11107	1.00849	1.05609	Quantified
F6Z049	Malectin	MLEC		Malectin OS=Equus caballus OX=9796 GN=MLEC PE=3 SV=1 - [F6Z049_HORSE]	12.46	4	4	289	32.0406	5.5415	0.990376	0.986563	1.02471	1.00676	1.02818	1.00877	Quantified
F6YBP6	Musculoskeletal embryonic nuclear protein 1	MUSTN1		Musculoskeletal embryonic nuclear protein 1 OS=Equus caballus OX=9796 GN=MUSTN1 PE=3 SV=3 - [F6YBP6_HORSE]	43.9	3	3	82	8.8456	9.86182	1.53869	0.73593	1.15068	0.872496	0.863576	0.907414	Quantified
A0A5F5PS62	Peroxiredoxin-1		FUNCTION: Thiol-specific peroxidase that catalyzes the reduction of hydrogen peroxide and organic hydroperoxides to water and alcohols, respectively. {ECO:0000256|PIRNR:PIRNR000239}.	Peroxiredoxin-1 OS=Equus caballus OX=9796 PE=3 SV=1 - [A0A5F5PS62_HORSE]	23.62	1	4	199	22.1754	8.29443	0.982364	1.03659	0.956298	1.12837	0.976148	0.984148	Quantified
F6UP76	Isoleucyl-tRNA synthetase	IARS2		Isoleucyl-tRNA synthetase OS=Equus caballus OX=9796 GN=IARS2 PE=3 SV=2 - [F6UP76_HORSE]	11.78	10	10	968	108.45	7.34229	1.01714	0.954092	1.01449	1.03396	1.02575	0.990378	Quantified
A0A5F5PZE4	Chromosome 18 C2orf69 homolog	C18H2orf69		Chromosome 18 C2orf69 homolog OS=Equus caballus OX=9796 GN=C18H2orf69 PE=4 SV=1 - [A0A5F5PZE4_HORSE]	6.69	2	2	284	31.5435	9.31982	0.865162	0.916769	1.12461	1.12015	1.0485	0.985137	Quantified
A0A3Q2HU88	Thyroid hormone receptor interactor 10	TRIP10		Thyroid hormone receptor interactor 10 OS=Equus caballus OX=9796 GN=TRIP10 PE=3 SV=2 - [A0A3Q2HU88_HORSE]	10.8	6	6	602	68.3182	5.85889	0.953709	0.967134	1.03993	0.988303	1.05191	1.02532	Quantified
A0A3Q2HL03	Galactose mutarotase	GALM	FUNCTION: Converts alpha-aldose to the beta-anomer. {ECO:0000256|PIRNR:PIRNR005096}.	Galactose mutarotase OS=Equus caballus OX=9796 GN=GALM PE=4 SV=1 - [A0A3Q2HL03_HORSE]	10.05	3	3	428	47.2113	8.54346	1.05761	1.16759	0.982461	1.058	0.868182	0.963386	Quantified
F6Q6H2	Methylcrotonoyl-CoA carboxylase 2	MCCC2		Methylcrotonoyl-CoA carboxylase 2 OS=Equus caballus OX=9796 GN=MCCC2 PE=4 SV=2 - [F6Q6H2_HORSE]	3.91	2	2	563	60.8733	8.44092	0.91018	1.19008	0.927829	0.961962	1.10035	0.892327	Quantified
F6WB41	60S ribosomal protein L8	RPL8		60S ribosomal protein L8 OS=Equus caballus OX=9796 GN=RPL8 PE=3 SV=2 - [F6WB41_HORSE]	16.34	4	4	257	28.0333	11.0337	1.05598	0.916277	1.0375	1.01326	1.0244	1.0222	Quantified
F7BK80	Metaxin 2	MTX2		Metaxin 2 OS=Equus caballus OX=9796 GN=MTX2 PE=3 SV=2 - [F7BK80_HORSE]	20.97	4	4	267	30.1052	6.29053	0.921234	1.14056	1.07859	1.04408	0.8592	1.0025	Quantified
A0A5F5PPN1	Peptide-methionine (S)-S-oxide reductase	MSRA		Peptide-methionine (S)-S-oxide reductase OS=Equus caballus OX=9796 GN=MSRA PE=3 SV=1 - [A0A5F5PPN1_HORSE]	22.49	3	3	169	19.0171	6.66846	1.08946	0.949081	0.84954	1.21571	0.898066	0.968302	Quantified
P14449	Fibrinogen alpha chain (Fragment)	FGA	FUNCTION: Cleaved by the protease thrombin to yield monomers which, together with fibrinogen beta (FGB) and fibrinogen gamma (FGG), polymerize to form an insoluble fibrin matrix. Fibrin has a major function in hemostasis as one of the primary components of blood clots. In addition, functions during the early stages of wound repair to stabilize the lesion and guide cell migration during re-epithel…	Fibrinogen alpha chain (Fragment) OS=Equus asinus OX=9793 GN=FGA PE=1 SV=1 - [FIBA_EQUAS]	100	2	2	16	1.69481	4.4624	1.01847	1.27166	0.935066	0.988803	0.873035	0.84185	Quantified
F6SKX4	Calcyclin-binding protein	CACYBP		Calcyclin-binding protein OS=Equus caballus OX=9796 GN=CACYBP PE=4 SV=2 - [F6SKX4_HORSE]	12.61	3	3	230	26.3438	8.25049	0.908581	1.00358	1.13352	1.03634	0.925232	1.01791	Quantified
Q2LGF9	5'-AMP-activated protein kinase catalytic subunit alpha-2	PRKAA2		5'-AMP-activated protein kinase catalytic subunit alpha-2 OS=Equus caballus OX=9796 GN=PRKAA2 PE=2 SV=1 - [Q2LGF9_HORSE]	18.3	10	10	552	62.3476	7.73779	0.939778	0.949837	1.05634	1.07841	0.964641	1.05218	Quantified
A0A5F5PVL6	Dynein light chain Tctex-type 1	DYNLT1		Dynein light chain Tctex-type 1 OS=Equus caballus OX=9796 GN=DYNLT1 PE=3 SV=1 - [A0A5F5PVL6_HORSE]	38.2	2	2	89	9.64984	4.83057	0.916438	0.893952	1.05011	1.05878	0.980711	1.14385	Quantified
A0A5F5PJZ0	Diazepam binding inhibitor, acyl-CoA binding protein	DBI		Diazepam binding inhibitor, acyl-CoA binding protein OS=Equus caballus OX=9796 GN=DBI PE=4 SV=1 - [A0A5F5PJZ0_HORSE]	54.55	4	4	88	9.94213	8.29443	1.0565	0.954296	0.982216	1.01076	0.983775	1.03851	Quantified
F6Q4L3	RNA helicase	DDX17		RNA helicase OS=Equus caballus OX=9796 GN=DDX17 PE=3 SV=2 - [F6Q4L3_HORSE]	6.35	4	4	661	73.9318	8.71924	0.963859	0.96057	1.03408	1.01531	0.921343	1.07244	Quantified
F7DFM3	40S ribosomal protein S4	RPS4X		40S ribosomal protein S4 OS=Equus caballus OX=9796 GN=RPS4X PE=3 SV=2 - [F7DFM3_HORSE]	31.56	8	8	263	29.5791	10.1548	0.96475	0.96292	1.06185	1.02277	0.987393	1.05167	Quantified
F6Z4N9	Eukaryotic translation initiation factor 3 subunit C	EIF3C	FUNCTION: Component of the eukaryotic translation initiation factor 3 (eIF-3) complex, which is required for several steps in the initiation of protein synthesis. The eIF-3 complex associates with the 40S ribosome and facilitates the recruitment of eIF-1, eIF-1A, eIF-2:GTP:methionyl-tRNAi and eIF-5 to form the 43S pre-initiation complex (43S PIC). The eIF-3 complex stimulates mRNA recruitment to …	Eukaryotic translation initiation factor 3 subunit C OS=Equus caballus OX=9796 GN=EIF3C PE=3 SV=2 - [F6Z4N9_HORSE]	7.01	7	7	913	105.517	5.75732	0.978604	1.02397	1.03615	1.0226	0.918289	0.986	Quantified
F6WF49	Ubiquitin specific peptidase 9 X-linked	USP9X		Ubiquitin specific peptidase 9 X-linked OS=Equus caballus OX=9796 GN=USP9X PE=4 SV=3 - [F6WF49_HORSE]	4.52	10	10	2103	238.996	5.8208	1.01903	1.02579	0.988519	1.04965	0.988886	1.05221	Quantified
K9K483	RAB2A, member RAS oncogene family	RAB2A		RAB2A, member RAS oncogene family OS=Equus caballus OX=9796 GN=RAB2A PE=2 SV=1 - [K9K483_HORSE]	20.28	4	4	212	23.5308	6.53662	0.904171	0.952936	0.994934	1.08678	0.992578	1.06476	Quantified
A0A5F5PY40	Core histone macro-H2A	MACROH2A1	FUNCTION: Variant histone H2A which replaces conventional H2A in a subset of nucleosomes. {ECO:0000256|PIRNR:PIRNR037942}.	Core histone macro-H2A OS=Equus caballus OX=9796 GN=MACROH2A1 PE=4 SV=1 - [A0A5F5PY40_HORSE]	8.13	3	3	369	39.2192	9.83252	1.02521	0.802343	1.05114	1.09206	0.993982	1.12201	Quantified
F6W739	Prefoldin subunit 2	PFDN2		Prefoldin subunit 2 OS=Equus caballus OX=9796 GN=PFDN2 PE=3 SV=1 - [F6W739_HORSE]	40.26	6	6	154	16.6106	6.58057	1.03161	0.963899	1.0404	0.957328	0.988022	1.00093	Quantified
F6S1S0	CD34 molecule	CD34		CD34 molecule OS=Equus caballus OX=9796 GN=CD34 PE=4 SV=1 - [F6S1S0_HORSE]	10.55	4	4	379	40.5603	7.66455	0.96288	1.01159	1.0169	1.01232	1.03787	0.995871	Quantified
F6X0P8	Kinesin-like protein	KIF5B		Kinesin-like protein OS=Equus caballus OX=9796 GN=KIF5B PE=3 SV=2 - [F6X0P8_HORSE]	7.17	7	7	963	109.757	6.44287	1.06863	1.03628	0.979591	1.01191	0.972302	0.919228	Quantified
A0A3Q2HWA0	LIM and SH3 domain protein 1	LASP1		LIM and SH3 domain protein 1 OS=Equus caballus OX=9796 GN=LASP1 PE=4 SV=1 - [A0A3Q2HWA0_HORSE]	24.76	2	7	307	34.6187	7.89893	0.962256	1.13486	0.951088	1.16119	0.983972	0.927397	Quantified
A0A5F5PEV0	Calcineurin like phosphoesterase domain containing 1	CPPED1		Calcineurin like phosphoesterase domain containing 1 OS=Equus caballus OX=9796 GN=CPPED1 PE=4 SV=1 - [A0A5F5PEV0_HORSE]	21.51	3	3	172	19.1926	6.78564	1.11842	0.997945	0.980863	0.905717	1.03344	0.942626	Quantified
F6THG1	RAB35, member RAS oncogene family	RAB35		RAB35, member RAS oncogene family OS=Equus caballus OX=9796 GN=RAB35 PE=4 SV=3 - [F6THG1_HORSE]	15.42	1	3	201	23.0108	8.29443	1.13479	1.15346	0.941035	0.96556	0.954617	0.91149	Quantified
K9K4B2	Ras-related protein Rab-8B-like protein	RAB8B		Ras-related protein Rab-8B-like protein OS=Equus caballus OX=9796 GN=RAB8B PE=2 SV=1 - [K9K4B2_HORSE]	14.01	1	3	207	23.5881	9.0708	1.04848	0.93285	1.04607	1.01301	1.01653	0.987634	Quantified
F6V2B6	Charged multivesicular body protein 4B	CHMP4B		Charged multivesicular body protein 4B OS=Equus caballus OX=9796 GN=CHMP4B PE=3 SV=2 - [F6V2B6_HORSE]	25	6	6	224	24.9766	4.81787	1.06334	0.962541	1.01443	0.920059	1.00971	1.00592	Quantified
A0A3Q2KV67	G3BP stress granule assembly factor 1	G3BP1		G3BP stress granule assembly factor 1 OS=Equus caballus OX=9796 GN=G3BP1 PE=4 SV=1 - [A0A3Q2KV67_HORSE]	6.69	3	3	478	53.4849	5.60498	0.992261	1.00067	0.957182	1.03433	1.03901	1.02683	Quantified
F6R4Y3	Collagen type III alpha 1 chain	COL3A1		Collagen type III alpha 1 chain OS=Equus caballus OX=9796 GN=COL3A1 PE=4 SV=2 - [F6R4Y3_HORSE]	3.47	4	4	1439	135.459	6.87354	0.70435	0.483295	2.44237	0.614499	0.634423	1.14533	Quantified
K9K2C8	Subunit alpha-like protein (Fragment)			Subunit alpha-like protein (Fragment) OS=Equus caballus OX=9796 PE=2 SV=1 - [K9K2C8_HORSE]	14.42	4	4	312	37.3769	5.24951	0.919781	0.949557	1.0488	1.08595	0.981253	1.01236	Quantified
K9K2G3	Heterogeneous nuclear ribonucleoprotein-like protein (Fragment)			Heterogeneous nuclear ribonucleoprotein-like protein (Fragment) OS=Equus caballus OX=9796 PE=2 SV=1 - [K9K2G3_HORSE]	15.13	2	4	337	37.1527	6.04932	1.14151	1.11272	1.00788	0.860133	1.03423	0.869799	Quantified
A0A3Q2HCC3	Ribosomal protein S10	RPS10		Ribosomal protein S10 OS=Equus caballus OX=9796 GN=RPS10 PE=3 SV=1 - [A0A3Q2HCC3_HORSE]	49.09	8	8	165	18.8859	10.1548	0.965692	0.988491	1.00522	1.01516	1.00332	0.945333	Quantified
A0A3Q2HVL2	Phosphoribosyl pyrophosphate synthetase 2	PRPS2		Phosphoribosyl pyrophosphate synthetase 2 OS=Equus caballus OX=9796 GN=PRPS2 PE=3 SV=1 - [A0A3Q2HVL2_HORSE]	13.68	3	3	285	31.4001	6.85889	0.839148	1.01613	1.14021	1.08833	0.935869	1.04041	Quantified
A0A3Q2HYA5	Glutathione transferase	GSTA4		Glutathione transferase OS=Equus caballus OX=9796 GN=GSTA4 PE=3 SV=1 - [A0A3Q2HYA5_HORSE]	22.07	5	5	222	25.6687	7.26904	1.03432	0.833259	1.02005	1.13573	0.887226	0.99236	Quantified
A0A3Q2H7S1	1,4-alpha-glucan branching enzyme	GBE1		1,4-alpha-glucan branching enzyme OS=Equus caballus OX=9796 GN=GBE1 PE=3 SV=2 - [A0A3Q2H7S1_HORSE]	13.24	7	7	657	74.8688	6.46826	1.02211	1.01572	1.01815	0.924884	0.979129	0.925096	Quantified
A0A3Q2KR92	Hydroxysteroid 17-beta dehydrogenase 4	HSD17B4		Hydroxysteroid 17-beta dehydrogenase 4 OS=Equus caballus OX=9796 GN=HSD17B4 PE=4 SV=1 - [A0A3Q2KR92_HORSE]	9.41	4	4	712	76.8416	8.6167	1.01748	0.898966	0.961842	0.869749	1.00501	1.11418	Quantified
A0A3Q2IDD2	C3/C5 convertase	CFB		C3/C5 convertase OS=Equus caballus OX=9796 GN=CFB PE=4 SV=2 - [A0A3Q2IDD2_HORSE]	14.58	11	11	768	85.9299	7.10791	0.937512	1.32356	0.880272	1.14609	0.786469	0.869386	Quantified
F6SFH9	Charged multivesicular body protein 6	CHMP6		Charged multivesicular body protein 6 OS=Equus caballus OX=9796 GN=CHMP6 PE=3 SV=3 - [F6SFH9_HORSE]	6.47	1	1	201	23.5594	5.45264	1.34434	1.03489	0.93048	0.722204	1.10694	0.826192	Quantified
F6RMM1	SH3 domain-binding glutamic acid-rich-like protein	SH3BGRL		SH3 domain-binding glutamic acid-rich-like protein OS=Equus caballus OX=9796 GN=SH3BGRL PE=3 SV=3 - [F6RMM1_HORSE]	26.32	3	3	114	12.7383	5.24951	1.08037	1.21344	0.865492	0.956866	0.974164	0.946449	Quantified
A0A3Q2H284	G3BP stress granule assembly factor 2	G3BP2		G3BP stress granule assembly factor 2 OS=Equus caballus OX=9796 GN=G3BP2 PE=4 SV=1 - [A0A3Q2H284_HORSE]	20.04	8	8	449	50.7681	5.37646	0.955942	1.02111	1.01747	0.929302	0.976355	1.00878	Quantified
A0A3Q2IDW4	Phenylalanine--tRNA ligase	FARSA		Phenylalanine--tRNA ligase OS=Equus caballus OX=9796 GN=FARSA PE=3 SV=2 - [A0A3Q2IDW4_HORSE]	14.68	5	5	477	54.0128	8.11865	1.06411	0.907498	0.897028	1.02583	1.13984	1.08117	Quantified
F7B1C1	Secernin 3	SCRN3		Secernin 3 OS=Equus caballus OX=9796 GN=SCRN3 PE=3 SV=3 - [F7B1C1_HORSE]	17.02	5	5	429	48.9593	5.85889	0.96813	0.874601	1.03871	1.06305	1.17045	0.865349	Quantified
F6Q4A3	Ribosomal protein S16	RPS16		Ribosomal protein S16 OS=Equus caballus OX=9796 GN=RPS16 PE=3 SV=2 - [F6Q4A3_HORSE]	30.82	5	5	146	16.435	10.2134	1.00765	1.00843	0.979965	0.986382	1.02803	0.966524	Quantified
F6Y4R0	Thioredoxin related transmembrane protein 1	TMX1		Thioredoxin related transmembrane protein 1 OS=Equus caballus OX=9796 GN=TMX1 PE=4 SV=3 - [F6Y4R0_HORSE]	7.97	2	2	276	31.0965	4.91943	1.12178	1.09861	0.949882	0.96102	0.990846	0.950129	Quantified
A0A5F5PH69	Protein-serine/threonine phosphatase	PPM1B		Protein-serine/threonine phosphatase OS=Equus caballus OX=9796 GN=PPM1B PE=3 SV=1 - [A0A5F5PH69_HORSE]	16.84	4	6	380	42.1385	5.36377	0.976522	1.02938	1.01984	0.989857	1.02329	1.023	Quantified
A0A3Q2HHZ0	Ezrin	EZR		Ezrin OS=Equus caballus OX=9796 GN=EZR PE=4 SV=2 - [A0A3Q2HHZ0_HORSE]	13.61	5	12	610	72.094	6.53662	1.10971	1.09029	1.06927	0.881472	1.00606	0.921966	Quantified
F6UFU7	Butyryl-CoA dehydrogenase	IVD		Butyryl-CoA dehydrogenase OS=Equus caballus OX=9796 GN=IVD PE=3 SV=2 - [F6UFU7_HORSE]	12.61	5	5	436	47.3582	8.42627	1.08228	0.90357	0.976488	1.01289	0.923297	1.1158	Quantified
F6SS28	Cytohesin 1	CYTH1		Cytohesin 1 OS=Equus caballus OX=9796 GN=CYTH1 PE=4 SV=3 - [F6SS28_HORSE]	4.13	1	1	339	39.4489	7.04932	1.0969	1.04558	0.886569	0.933944	1.13762	0.93284	Quantified
H9H043	Tetraspanin	TSPAN8		Tetraspanin OS=Equus caballus OX=9796 GN=TSPAN8 PE=3 SV=2 - [H9H043_HORSE]	10.08	2	2	238	25.8052	5.56689	0.940287	0.973905	1.09321	1.01105	0.892691	1.10416	Quantified
K9K2M8	Sorting nexin-2-like protein (Fragment)			Sorting nexin-2-like protein (Fragment) OS=Equus caballus OX=9796 PE=2 SV=1 - [K9K2M8_HORSE]	10.92	3	5	458	52.0677	5.65576	0.995329	1.00868	1.12421	1.01338	0.986827	0.951583	Quantified
A0A5F5Q2J5	Tubulointerstitial nephritis antigen like 1	TINAGL1		Tubulointerstitial nephritis antigen like 1 OS=Equus caballus OX=9796 GN=TINAGL1 PE=3 SV=1 - [A0A5F5Q2J5_HORSE]	13.76	5	5	436	48.7575	7.69385	1.03979	0.954283	1.07333	0.963764	0.964539	1.0002	Quantified
F7BKK5	Glutathione S-transferase	GSTM3		Glutathione S-transferase OS=Equus caballus OX=9796 GN=GSTM3 PE=3 SV=2 - [F7BKK5_HORSE]	18.67	2	4	225	26.7031	6.75635	1.10725	0.686192	0.634934	1.17649	1.2909	0.984026	Quantified
A0A3Q2HEQ4	Transportin 1	TNPO1		Transportin 1 OS=Equus caballus OX=9796 GN=TNPO1 PE=4 SV=1 - [A0A3Q2HEQ4_HORSE]	6.35	6	6	898	102.289	4.98291	1.00262	0.99102	1.02706	1.02883	0.978675	0.984731	Quantified
F6SMB0	Elongation factor Ts, mitochondrial	TSFM	FUNCTION: Associates with the EF-Tu.GDP complex and induces the exchange of GDP to GTP. It remains bound to the aminoacyl-tRNA.EF-Tu.GTP complex up to the GTP hydrolysis stage on the ribosome. {ECO:0000256|HAMAP-Rule:MF_03135}.	Elongation factor Ts, mitochondrial OS=Equus caballus OX=9796 GN=TSFM PE=3 SV=2 - [F6SMB0_HORSE]	15.26	6	6	367	39.9537	7.94287	1.04352	1.00933	0.975877	1.00807	1.02063	0.937473	Quantified
F6WKC9	Synaptogyrin	SYNGR2		Synaptogyrin OS=Equus caballus OX=9796 GN=SYNGR2 PE=3 SV=2 - [F6WKC9_HORSE]	8.04	2	2	224	24.869	4.97021	1.01193	1.14332	0.959404	0.99407	1.08963	0.855608	Quantified
F6RI26	Aldehyde dehydrogenase 9 family member A1	ALDH9A1		Aldehyde dehydrogenase 9 family member A1 OS=Equus caballus OX=9796 GN=ALDH9A1 PE=3 SV=1 - [F6RI26_HORSE]	8.49	1	4	518	56.5126	6.771	1.15486	0.930151	0.998332	0.988535	1.02971	0.92904	Quantified
F6YY47	Transcription factor BTF3	BTF3		Transcription factor BTF3 OS=Equus caballus OX=9796 GN=BTF3 PE=3 SV=3 - [F6YY47_HORSE]	23.3	3	3	206	22.1374	9.37842	0.973617	0.971353	1.00074	0.90681	1.09224	1.04084	Quantified
F6R1D6	Eukaryotic translation initiation factor 3 subunit E	EIF3E	FUNCTION: Component of the eukaryotic translation initiation factor 3 (eIF-3) complex, which is required for several steps in the initiation of protein synthesis. The eIF-3 complex associates with the 40S ribosome and facilitates the recruitment of eIF-1, eIF-1A, eIF-2:GTP:methionyl-tRNAi and eIF-5 to form the 43S pre-initiation complex (43S PIC). The eIF-3 complex stimulates mRNA recruitment to …	Eukaryotic translation initiation factor 3 subunit E OS=Equus caballus OX=9796 GN=EIF3E PE=3 SV=1 - [F6R1D6_HORSE]	9.21	4	4	445	52.1874	6.03662	0.939688	1.08644	1.06763	1.03721	1.0077	1.02753	Quantified
A0A3Q2GSD5	Caldesmon 1	CALD1		Caldesmon 1 OS=Equus caballus OX=9796 GN=CALD1 PE=4 SV=1 - [A0A3Q2GSD5_HORSE]	7.32	3	3	519	60.4839	6.39209	1.12418	1.13652	0.954971	1.03833	0.868538	0.94925	Quantified
F6Y062	Leucine rich repeat containing 39	LRRC39		Leucine rich repeat containing 39 OS=Equus caballus OX=9796 GN=LRRC39 PE=4 SV=3 - [F6Y062_HORSE]	10.15	3	3	335	38.8302	5.61768	1.1159	0.99127	0.966316	1.06461	1.04889	0.922044	Quantified
A0A5F5Q2P1	Syncoilin, intermediate filament protein	SYNC		Syncoilin, intermediate filament protein OS=Equus caballus OX=9796 GN=SYNC PE=4 SV=1 - [A0A5F5Q2P1_HORSE]	7.19	3	3	473	54.3824	4.57666	1.05186	1.14796	1.00052	0.879675	1.03587	0.907479	Quantified
F7A4K0	WD repeat domain 77	WDR77		WD repeat domain 77 OS=Equus caballus OX=9796 GN=WDR77 PE=4 SV=2 - [F7A4K0_HORSE]	16.46	4	4	328	35.3572	5.17334	0.877684	0.981895	1.1122	0.935622	1.00395	1.09823	Quantified
F6R694	Aspartate beta-hydroxylase	ASPH		Aspartate beta-hydroxylase OS=Equus caballus OX=9796 GN=ASPH PE=3 SV=2 - [F6R694_HORSE]	4.65	3	3	731	83.5305	4.83057	0.919858	0.929195	1.03847	0.968452	0.954111	1.10451	Quantified
A0A5F5PHZ2	Eukaryotic translation initiation factor 4 gamma 2	EIF4G2		Eukaryotic translation initiation factor 4 gamma 2 OS=Equus caballus OX=9796 GN=EIF4G2 PE=3 SV=1 - [A0A5F5PHZ2_HORSE]	9.98	9	9	822	93.0821	6.63916	0.956621	0.938743	1.05037	0.990755	1.05107	1.00778	Quantified
A0A3Q2HNE5	Ribosomal protein L5	RPL5		Ribosomal protein L5 OS=Equus caballus OX=9796 GN=RPL5 PE=3 SV=2 - [A0A3Q2HNE5_HORSE]	32.74	7	7	223	25.1656	8.35303	0.99058	1.01711	0.998996	1.01493	0.98929	0.942194	Quantified
F6YQI3	Glutamic--pyruvic transaminase 2	GPT2		Glutamic--pyruvic transaminase 2 OS=Equus caballus OX=9796 GN=GPT2 PE=4 SV=1 - [F6YQI3_HORSE]	12.43	4	6	523	57.8906	8.07471	1.0302	1.13286	0.939588	0.969089	0.963242	0.887479	Quantified
A0A3Q2H843	Uncharacterized protein	CRIP2		Uncharacterized protein OS=Equus caballus OX=9796 GN=CRIP2 PE=4 SV=1 - [A0A3Q2H843_HORSE]	23.56	4	4	208	22.475	8.71924	1.02568	1.24432	0.957915	1.02372	0.869132	0.973956	Quantified
F6ZBJ3	AA_TRNA_LIGASE_II_ALA domain-containing protein	LOC100052171		AA_TRNA_LIGASE_II_ALA domain-containing protein OS=Equus caballus OX=9796 GN=LOC100052171 PE=3 SV=3 - [F6ZBJ3_HORSE]	16.75	6	6	412	45.2484	6.59521	0.924101	0.95539	0.985083	0.988361	1.14201	0.986404	Quantified
A0A3Q2GY61	C2 NT-type domain-containing protein			C2 NT-type domain-containing protein OS=Equus caballus OX=9796 PE=4 SV=2 - [A0A3Q2GY61_HORSE]	1.99	2	2	1154	119.499	4.55127	1.19438	1.044	0.944838	0.913989	1.05131	0.877975	Quantified
P62327	Thymosin beta-4	TMSB4	FUNCTION: Plays an important role in the organization of the cytoskeleton. Binds to and sequesters actin monomers (G actin) and therefore inhibits actin polymerization (By similarity). {ECO:0000250}.; FUNCTION: Seraspenide inhibits the entry of hematopoietic pluripotent stem cells into the S-phase. {ECO:0000250}.	Thymosin beta-4 OS=Equus caballus OX=9796 GN=TMSB4 PE=1 SV=2 - [TYB4_HORSE]	63.64	4	4	44	5.04952	5.05908	1.19494	1.18218	0.881267	1.01002	0.901025	0.871587	Quantified
F7BA40	Transaldolase	TALDO1	FUNCTION: Transaldolase is important for the balance of metabolites in the pentose-phosphate pathway. {ECO:0000256|RuleBase:RU000501}.	Transaldolase OS=Equus caballus OX=9796 GN=TALDO1 PE=3 SV=3 - [F7BA40_HORSE]	22.55	8	8	337	37.3595	7.47412	1.08126	1.12133	0.93669	0.999873	0.958015	0.956016	Quantified
F6YEV8	BAF nuclear assembly factor 1	BANF1		BAF nuclear assembly factor 1 OS=Equus caballus OX=9796 GN=BANF1 PE=4 SV=1 - [F6YEV8_HORSE]	43.82	3	3	89	10.052	6.0874	0.923984	0.999157	1.06312	0.957684	0.912091	1.20843	Quantified
A0A3Q2I711	COP9 signalosome subunit 7A	COPS7A		COP9 signalosome subunit 7A OS=Equus caballus OX=9796 GN=COPS7A PE=3 SV=2 - [A0A3Q2I711_HORSE]	14.94	3	3	261	28.9192	5.71924	1.11722	0.968226	0.877422	1.07091	0.907518	1.01535	Quantified
F6ULU9	Ribosomal_L23eN domain-containing protein	LOC100055584		Ribosomal_L23eN domain-containing protein OS=Equus caballus OX=9796 GN=LOC100055584 PE=3 SV=1 - [F6ULU9_HORSE]	28.85	4	5	156	17.6751	10.4478	0.94799	0.960946	1.04395	1.03951	1.01893	0.939872	Quantified
A0A650G409	NADH-ubiquinone oxidoreductase chain 1	ND1		NADH-ubiquinone oxidoreductase chain 1 OS=Equus caballus OX=9796 GN=ND1 PE=3 SV=1 - [A0A650G409_HORSE]	9.12	2	2	318	35.859	7.37158	0.980247	0.874579	1.01851	1.15695	0.88304	1.08752	Quantified
A0A3Q2LIG3	Uncharacterized protein	ADIRF		Uncharacterized protein OS=Equus caballus OX=9796 GN=ADIRF PE=4 SV=1 - [A0A3Q2LIG3_HORSE]	18.42	1	1	76	7.81996	5.31299	0.930094	0.865943	0.968826	0.98864	0.982512	1.19619	Quantified
F6XV30	Tubulin-specific chaperone A	TBCA		Tubulin-specific chaperone A OS=Equus caballus OX=9796 GN=TBCA PE=3 SV=3 - [F6XV30_HORSE]	17.59	2	2	108	12.6946	5.2749	1.07137	0.989831	1.0089	0.948898	1.00901	1.03913	Quantified
F7DBJ7	40S ribosomal protein S7	RPS7		40S ribosomal protein S7 OS=Equus caballus OX=9796 GN=RPS7 PE=3 SV=2 - [F7DBJ7_HORSE]	27.32	6	6	194	22.1133	10.0962	1.01003	1.13897	1.04676	0.995678	0.941192	0.936102	Quantified
A0A3Q2L9D5	Cullin 2	CUL2		Cullin 2 OS=Equus caballus OX=9796 GN=CUL2 PE=3 SV=1 - [A0A3Q2L9D5_HORSE]	13.83	11	11	745	86.8628	6.88818	0.984552	0.933348	1.01539	1.08832	0.970387	1.03312	Quantified
A0A3Q2HZT9	DUF4585 domain-containing protein	C4orf54		DUF4585 domain-containing protein OS=Equus caballus OX=9796 GN=C4orf54 PE=4 SV=1 - [A0A3Q2HZT9_HORSE]	4.33	7	7	1824	192.506	9.1001	0.970589	0.993496	0.98645	0.967533	1.06949	1.01569	Quantified
F6VUS2	GTP-binding protein	RRAD		GTP-binding protein OS=Equus caballus OX=9796 GN=RRAD PE=3 SV=2 - [F6VUS2_HORSE]	16.34	4	4	306	32.9288	9.37842	1.10197	1.09056	1.00762	0.940344	0.902385	0.980591	Quantified
A0A3Q2HVB6	Complement component 4 binding protein alpha	C4BPA		Complement component 4 binding protein alpha OS=Equus caballus OX=9796 GN=C4BPA PE=4 SV=1 - [A0A3Q2HVB6_HORSE]	7.84	5	5	714	80.1586	6.63916	1.01506	1.2285	0.847236	1.24713	0.832059	0.816934	Quantified
A0A3Q2GWR9	Nexilin F-actin binding protein	NEXN		Nexilin F-actin binding protein OS=Equus caballus OX=9796 GN=NEXN PE=4 SV=1 - [A0A3Q2GWR9_HORSE]	8.21	7	7	792	93.3614	5.92236	1.10192	1.05624	1.02855	0.871186	0.995808	0.98388	Quantified
F6URU4	Phenylalanyl-tRNA synthetase beta subunit	FARSB		Phenylalanyl-tRNA synthetase beta subunit OS=Equus caballus OX=9796 GN=FARSB PE=3 SV=2 - [F6URU4_HORSE]	12.13	7	7	610	68.5489	7.45947	0.981575	0.998379	0.981079	1.04106	1.00183	0.943273	Quantified
K9KA99	NHL repeat-containing protein 2-like protein (Fragment)			NHL repeat-containing protein 2-like protein (Fragment) OS=Equus caballus OX=9796 PE=2 SV=1 - [K9KA99_HORSE]	7.24	3	3	456	48.9566	5.05908	0.972522	0.942094	0.971419	1.12437	1.02374	1.01045	Quantified
P0C592	Dual specificity phosphatase 29	DUSP29	FUNCTION: Dual specificity phosphatase able to dephosphorylate phosphotyrosine, phosphoserine and phosphothreonine residues, with a preference for phosphotyrosine as a substrate. {ECO:0000250|UniProtKB:Q68J44}.	Dual specificity phosphatase 29 OS=Equus caballus OX=9796 GN=DUSP29 PE=3 SV=2 - [DUS29_HORSE]	26.82	5	5	220	24.8695	6.53662	0.992989	0.938874	1.08352	0.888142	1.01429	0.977474	Quantified
F6XBL5	Protein-serine/threonine phosphatase	PPM1A		Protein-serine/threonine phosphatase OS=Equus caballus OX=9796 GN=PPM1A PE=3 SV=2 - [F6XBL5_HORSE]	12.16	2	4	403	44.8519	5.94775	1.1573	0.988352	0.960239	0.871257	1.12567	0.960959	Quantified
A0A5F5PGV3	Basigin	BSG		Basigin OS=Equus caballus OX=9796 GN=BSG PE=4 SV=1 - [A0A5F5PGV3_HORSE]	17.99	3	3	189	20.3616	8.00146	0.85618	0.938964	0.988601	1.09978	0.965892	1.19129	Quantified
A0A5F5PGU0	Very-long-chain enoyl-CoA reductase	TECR		Very-long-chain enoyl-CoA reductase OS=Equus caballus OX=9796 GN=TECR PE=3 SV=1 - [A0A5F5PGU0_HORSE]	19.81	7	7	308	36.0018	9.45166	0.967956	0.995714	1.01515	0.967312	1.02749	1.02837	Quantified
F6VK41	Integrin subunit beta 1 binding protein 2	ITGB1BP2		Integrin subunit beta 1 binding protein 2 OS=Equus caballus OX=9796 GN=ITGB1BP2 PE=4 SV=1 - [F6VK41_HORSE]	7.18	2	2	348	38.3094	5.16064	1.10281	1.04933	0.964726	0.878441	0.921856	0.955805	Quantified
A0A5F5PLR0	Eukaryotic translation initiation factor 3 subunit B	EIF3B	FUNCTION: Component of the eukaryotic translation initiation factor 3 (eIF-3) complex, which is involved in protein synthesis and, together with other initiation factors, stimulates binding of mRNA and methionyl-tRNAi to the 40S ribosome. {ECO:0000256|PIRNR:PIRNR036424}.; FUNCTION: RNA-binding component of the eukaryotic translation initiation factor 3 (eIF-3) complex, which is involved in protei…	Eukaryotic translation initiation factor 3 subunit B OS=Equus caballus OX=9796 GN=EIF3B PE=3 SV=1 - [A0A5F5PLR0_HORSE]	11.24	8	8	756	86.504	5.09717	1.12386	0.906009	1.00045	0.862427	1.17782	0.935394	Quantified
A0A3Q2LKV4	40S ribosomal protein S21	RPS21		40S ribosomal protein S21 OS=Equus caballus OX=9796 GN=RPS21 PE=3 SV=1 - [A0A3Q2LKV4_HORSE]	34.94	2	2	83	9.10557	8.49951	1.08214	1.07194	0.956038	0.937469	1.09832	0.893723	Quantified
F6V2Z7	Palladin, cytoskeletal associated protein	PALLD		Palladin, cytoskeletal associated protein OS=Equus caballus OX=9796 GN=PALLD PE=4 SV=3 - [F6V2Z7_HORSE]	3.47	3	4	1125	123.841	6.40479	1.07551	0.852478	1.12676	0.894935	0.97962	1.05338	Quantified
A0A3Q2KVP3	Inorganic diphosphatase	PPA2		Inorganic diphosphatase OS=Equus caballus OX=9796 GN=PPA2 PE=3 SV=1 - [A0A3Q2KVP3_HORSE]	32.95	1	8	346	38.9486	7.78174	1.20159	1.01603	0.914376	0.821851	1.20599	0.862151	Quantified
F7BBR1	Inorganic diphosphatase	PPA2		Inorganic diphosphatase OS=Equus caballus OX=9796 GN=PPA2 PE=3 SV=3 - [F7BBR1_HORSE]	31.87	1	8	342	38.8217	8.45557	0.801304	1.05717	0.955287	1.20172	0.908584	1.14557	Quantified
F6VUB5	Molybdopterin molybdenumtransferase	GPHN	FUNCTION: Catalyzes two steps in the biosynthesis of the molybdenum cofactor. In the first step, molybdopterin is adenylated. Subsequently, molybdate is inserted into adenylated molybdopterin and AMP is released. {ECO:0000256|RuleBase:RU365090}.	Molybdopterin molybdenumtransferase OS=Equus caballus OX=9796 GN=GPHN PE=3 SV=3 - [F6VUB5_HORSE]	5.19	3	3	751	81.3327	5.52881	1.02507	1.04409	1.00245	1.04329	0.994251	0.936335	Quantified
A0A5F5PHY6	Protein-ribulosamine 3-kinase	FN3KRP		Protein-ribulosamine 3-kinase OS=Equus caballus OX=9796 GN=FN3KRP PE=4 SV=1 - [A0A5F5PHY6_HORSE]	11.79	3	7	577	63.6331	8.77783	0.970962	1.01509	0.992223	0.992303	0.933997	1.10956	Quantified
A5JST7	Monocarboxylate transporter MCT4			Monocarboxylate transporter MCT4 OS=Equus caballus OX=9796 PE=2 SV=2 - [A5JST7_HORSE]	6.06	3	3	462	49.3848	7.79639	0.931634	0.921281	1.03209	1.01968	1.13836	1.04728	Quantified
F7CEN7	3-hydroxyisobutyryl-CoA hydrolase, mitochondrial	HIBCH	FUNCTION: Hydrolyzes 3-hydroxyisobutyryl-CoA (HIBYL-CoA), a saline catabolite. {ECO:0000256|RuleBase:RU363052}.	3-hydroxyisobutyryl-CoA hydrolase, mitochondrial OS=Equus caballus OX=9796 GN=HIBCH PE=3 SV=3 - [F7CEN7_HORSE]	31.69	10	10	385	43.4955	8.51416	1.07739	1.03877	0.978786	1.00194	0.925828	0.961947	Quantified
F6Q8G7	Lectin, mannose binding 2	LMAN2		Lectin, mannose binding 2 OS=Equus caballus OX=9796 GN=LMAN2 PE=4 SV=1 - [F6Q8G7_HORSE]	10.06	3	3	358	40.5303	7.12256	0.931246	1.03579	1.09202	1.03997	0.91506	1.02898	Quantified
A0A3Q2IB17	COX6C domain-containing protein	LOC100055813		COX6C domain-containing protein OS=Equus caballus OX=9796 GN=LOC100055813 PE=3 SV=1 - [A0A3Q2IB17_HORSE]	52	5	5	75	8.59651	10.1401	0.97572	0.991936	1.00262	1.15097	0.981231	0.936415	Quantified
F6ULU1	Sulfurtransferase	TST		Sulfurtransferase OS=Equus caballus OX=9796 GN=TST PE=4 SV=2 - [F6ULU1_HORSE]	22.03	8	8	472	50.8766	9.18799	1.05858	0.832481	0.977686	1.05861	1.02453	1.09545	Quantified
F6QR51	Activated RNA polymerase II transcriptional coactivator p15	SUB1		Activated RNA polymerase II transcriptional coactivator p15 OS=Equus caballus OX=9796 GN=SUB1 PE=3 SV=2 - [F6QR51_HORSE]	15.49	2	2	142	15.987	8.55811	1.04236	0.990242	0.94927	0.912694	1.1452	1.01995	Quantified
F6UCB3	60S ribosomal protein L7a	RPL7A	FUNCTION: Component of the ribosome. {ECO:0000256|RuleBase:RU367042}.	60S ribosomal protein L7a OS=Equus caballus OX=9796 GN=RPL7A PE=3 SV=3 - [F6UCB3_HORSE]	18.8	5	5	266	29.977	10.6089	1.03311	0.856033	0.974596	1.06063	1.06288	1.01743	Quantified
A0A3Q2HKM4	Polyadenylate-binding protein	PABPC1	FUNCTION: Binds the poly(A) tail of mRNA. {ECO:0000256|RuleBase:RU362004}.	Polyadenylate-binding protein OS=Equus caballus OX=9796 GN=PABPC1 PE=3 SV=1 - [A0A3Q2HKM4_HORSE]	6.6	1	3	636	70.6259	9.49561	1.06351	1.10967	1.00565	1.13552	0.892468	0.861036	Quantified
F6VS25	GATOR complex protein SEC13	SEC13		GATOR complex protein SEC13 OS=Equus caballus OX=9796 GN=SEC13 PE=3 SV=3 - [F6VS25_HORSE]	22.98	5	5	322	35.4831	5.37646	1.12121	1.0345	0.96081	0.849965	1.04266	0.904759	Quantified
F6PQF9	Hydroxysteroid dehydrogenase like 2	HSDL2		Hydroxysteroid dehydrogenase like 2 OS=Equus caballus OX=9796 GN=HSDL2 PE=4 SV=1 - [F6PQF9_HORSE]	12.44	5	5	418	45.4093	7.95752	0.985685	0.967401	1.00495	1.12309	0.969081	0.975458	Quantified
F6SQ49	Spermine synthase	SMS		Spermine synthase OS=Equus caballus OX=9796 GN=SMS PE=3 SV=3 - [F6SQ49_HORSE]	13.15	4	4	365	41.1708	5.05908	0.901629	0.892079	1.04354	1.00562	0.987359	1.15099	Quantified
A0A3Q2HJA7	Uncharacterized protein	MATR3		Uncharacterized protein OS=Equus caballus OX=9796 GN=MATR3 PE=4 SV=1 - [A0A3Q2HJA7_HORSE]	9.42	6	6	849	94.7019	6.25244	0.968994	1.0127	0.980405	1.02532	0.981796	1.0565	Quantified
F6TSD6	Phosducin like 3	PDCL3		Phosducin like 3 OS=Equus caballus OX=9796 GN=PDCL3 PE=2 SV=1 - [F6TSD6_HORSE]	21.99	5	5	241	27.669	4.729	1.09221	0.981078	1.01805	0.950241	1.0432	0.985323	Quantified
F6WLE0	Peroxiredoxin-like 2 activated in M-CSF stimulated monocytes	PRXL2A		Peroxiredoxin-like 2 activated in M-CSF stimulated monocytes OS=Equus caballus OX=9796 GN=PRXL2A PE=3 SV=2 - [F6WLE0_HORSE]	22.67	4	4	225	25.3403	7.15186	0.978575	0.966441	0.976682	1.00224	0.965901	1.16932	Quantified
K9K3L8	Sorting nexin-3-like protein (Fragment)			Sorting nexin-3-like protein (Fragment) OS=Equus caballus OX=9796 PE=2 SV=1 - [K9K3L8_HORSE]	30.08	4	4	133	15.5371	8.68994	0.957792	0.978727	1.03133	0.974007	0.969272	1.05169	Quantified
A0A5F5PWB6	Importin subunit alpha	KPNA3	FUNCTION: Functions in nuclear protein import. {ECO:0000256|PIRNR:PIRNR005673}.	Importin subunit alpha OS=Equus caballus OX=9796 GN=KPNA3 PE=3 SV=1 - [A0A5F5PWB6_HORSE]	22.94	5	8	497	55.0014	4.83057	1.02059	0.980485	1.01131	0.990514	1.02648	0.980905	Quantified
A0A5F5PZU9	Succinate dehydrogenase cytochrome b560 subunit, mitochondrial	SDHC		Succinate dehydrogenase cytochrome b560 subunit, mitochondrial OS=Equus caballus OX=9796 GN=SDHC PE=3 SV=1 - [A0A5F5PZU9_HORSE]	18.1	2	2	116	12.3858	9.01221	0.884253	0.934373	1.05813	1.22952	0.910833	1.06459	Quantified
F6QDN0	Mitogen-activated protein kinase kinase 6	MAP2K6		Mitogen-activated protein kinase kinase 6 OS=Equus caballus OX=9796 GN=MAP2K6 PE=3 SV=1 - [F6QDN0_HORSE]	33.23	9	10	334	37.5113	7.06396	0.957725	1.00532	1.0432	0.941494	1.0127	1.01852	Quantified
A0A5F5PU12	Peptidase D	PEPD		Peptidase D OS=Equus caballus OX=9796 GN=PEPD PE=3 SV=1 - [A0A5F5PU12_HORSE]	11.66	5	5	429	47.5235	6.01123	1.01739	1.01413	1.01763	0.963498	1.0395	0.967837	Quantified
A0A3Q2L1J1	Cytoplasmic linker associated protein 1	CLASP1		Cytoplasmic linker associated protein 1 OS=Equus caballus OX=9796 GN=CLASP1 PE=4 SV=2 - [A0A3Q2L1J1_HORSE]	2.58	3	4	1475	162.302	8.76318	1.16051	0.89198	0.942136	0.928346	1.15075	0.931428	Quantified
K9KA63	Adenosylhomocysteinase-like protein (Fragment)			Adenosylhomocysteinase-like protein (Fragment) OS=Equus caballus OX=9796 PE=2 SV=1 - [K9KA63_HORSE]	48.28	4	5	87	9.80104	8.70459	1.03464	0.97467	1.00844	1.02482	0.951912	0.992497	Quantified
F7AXK1	WW domain binding protein 2	WBP2		WW domain binding protein 2 OS=Equus caballus OX=9796 GN=WBP2 PE=4 SV=3 - [F7AXK1_HORSE]	10.39	2	2	231	24.817	6.55127	1.10748	0.963045	0.999059	1.01517	1.01537	0.943293	Quantified
A0A5F5PLI2	DEK proto-oncogene	DEK		DEK proto-oncogene OS=Equus caballus OX=9796 GN=DEK PE=4 SV=1 - [A0A5F5PLI2_HORSE]	6.16	2	2	341	38.6357	7.28369	0.988444	1.01814	1.00167	0.976537	0.97655	1.00632	Quantified
A0A3Q2ICY3	Signal recognition particle receptor subunit beta	SRPRB		Signal recognition particle receptor subunit beta OS=Equus caballus OX=9796 GN=SRPRB PE=3 SV=1 - [A0A3Q2ICY3_HORSE]	22.88	4	4	271	29.7368	9.31982	1.12166	1.02744	0.997653	0.863752	1.05656	0.945146	Quantified
A0A5F5PJY6	5'-AMP-activated protein kinase subunit gamma-1	PRKAG1		5'-AMP-activated protein kinase subunit gamma-1 OS=Equus caballus OX=9796 GN=PRKAG1 PE=3 SV=1 - [A0A5F5PJY6_HORSE]	12.9	3	4	279	31.7731	8.32373	1.10373	0.987395	1.05245	0.793688	1.0733	0.933801	Quantified
A0A5F5PKT6	Thrombospondin 4	THBS4		Thrombospondin 4 OS=Equus caballus OX=9796 GN=THBS4 PE=3 SV=1 - [A0A5F5PKT6_HORSE]	5.97	4	4	905	99.3479	4.7417	1.05398	1.0027	0.933364	0.921461	1.0796	1.0327	Quantified
K9KB65	Kinectin-like protein (Fragment)			Kinectin-like protein (Fragment) OS=Equus caballus OX=9796 PE=2 SV=1 - [K9KB65_HORSE]	8.58	6	6	862	99.1324	5.50342	1.04099	1.01586	1.01306	0.932357	0.990624	1.05125	Quantified
A0A3Q2H8J6	Protein transport protein SEC23	SEC23A	FUNCTION: Component of the coat protein complex II (COPII) which promotes the formation of transport vesicles from the endoplasmic reticulum (ER). The coat has two main functions, the physical deformation of the endoplasmic reticulum membrane into vesicles and the selection of cargo molecules. {ECO:0000256|RuleBase:RU365030}.	Protein transport protein SEC23 OS=Equus caballus OX=9796 GN=SEC23A PE=3 SV=1 - [A0A3Q2H8J6_HORSE]	5.03	3	3	736	82.8465	7.44482	0.958823	1.0013	0.84958	0.978091	1.26891	0.938348	Quantified
A0A5F5PRF4	UBA domain containing 1	UBAC1		UBA domain containing 1 OS=Equus caballus OX=9796 GN=UBAC1 PE=4 SV=1 - [A0A5F5PRF4_HORSE]	14.62	6	6	390	43.7703	5.16064	0.950604	1.05481	1.03634	1.04048	0.968172	1.01782	Quantified
F7CCX4	Proteolipid protein 2	PLP2		Proteolipid protein 2 OS=Equus caballus OX=9796 GN=PLP2 PE=4 SV=2 - [F7CCX4_HORSE]	5.6	1	1	232	25.3825	10.3013	0.96604	1.27718	0.891976	0.990123	1.04547	0.876911	Quantified
F6ZX61	60S ribosomal protein L13	RPL13		60S ribosomal protein L13 OS=Equus caballus OX=9796 GN=RPL13 PE=3 SV=1 - [F6ZX61_HORSE]	18.01	4	4	211	24.2765	11.6782	1.09227	0.871009	1.08947	0.97978	1.03523	0.979296	Quantified
A0A3Q2H1X9	V-type proton ATPase subunit C	ATP6V1C1	FUNCTION: Subunit of the peripheral V1 complex of vacuolar ATPase. Subunit C is necessary for the assembly of the catalytic sector of the enzyme and is likely to have a specific function in its catalytic activity. V-ATPase is responsible for acidifying a variety of intracellular compartments in eukaryotic cells. {ECO:0000256|RuleBase:RU364010}.	V-type proton ATPase subunit C OS=Equus caballus OX=9796 GN=ATP6V1C1 PE=3 SV=1 - [A0A3Q2H1X9_HORSE]	10.03	3	3	359	41.2466	7.37158	0.978539	1.04778	0.882929	1.10984	0.991808	0.921451	Quantified
F7C0U4	Aldo_ket_red domain-containing protein	AKR7A2		Aldo_ket_red domain-containing protein OS=Equus caballus OX=9796 GN=AKR7A2 PE=4 SV=2 - [F7C0U4_HORSE]	12.57	4	4	374	40.8764	7.7085	1.07546	1.06631	0.924236	0.950291	1.04302	1.00401	Quantified
F7CA98	Lon protease homolog, mitochondrial	LONP1	FUNCTION: ATP-dependent serine protease that mediates the selective degradation of misfolded, unassembled or oxidatively damaged polypeptides as well as certain short-lived regulatory proteins in the mitochondrial matrix. May also have a chaperone function in the assembly of inner membrane protein complexes. Participates in the regulation of mitochondrial gene expression and in the maintenance of…	Lon protease homolog, mitochondrial OS=Equus caballus OX=9796 GN=LONP1 PE=3 SV=2 - [F7CA98_HORSE]	7.49	8	8	961	106.58	6.63916	1.05676	1.05973	0.940192	0.931581	1.09582	0.929659	Quantified
A0A3Q2H2U4	Metallothionein	LOC100630543	FUNCTION: Metallothioneins have a high content of cysteine residues that bind various heavy metals. {ECO:0000256|RuleBase:RU000621}.	Metallothionein OS=Equus caballus OX=9796 GN=LOC100630543 PE=3 SV=1 - [A0A3Q2H2U4_HORSE]	32.79	2	2	61	6.06322	7.84033	0.756533	1.1315	1.08844	1.12047	1.04461	1.09537	Quantified
F6QKR7	Myocilin	MYOC		Myocilin OS=Equus caballus OX=9796 GN=MYOC PE=4 SV=2 - [F6QKR7_HORSE]	10.2	5	5	490	55.0086	5.23682	0.955278	1.08627	0.969966	0.984101	1.04791	0.98741	Quantified
F7E0J0	Acyl-CoA thioesterase 13	ACOT13		Acyl-CoA thioesterase 13 OS=Equus caballus OX=9796 GN=ACOT13 PE=3 SV=3 - [F7E0J0_HORSE]	17.09	2	2	117	12.5187	9.11475	1.00388	1.06922	0.951686	1.21113	0.881778	0.915834	Quantified
F6SCL4	Serine and arginine rich splicing factor 7	SRSF7		Serine and arginine rich splicing factor 7 OS=Equus caballus OX=9796 GN=SRSF7 PE=4 SV=3 - [F6SCL4_HORSE]	13.87	2	2	137	15.7528	9.80322	0.958847	1.00616	1.02624	1.08999	0.970583	1.0098	Quantified
F7C2H1	Mitochondrial carrier 2	MTCH2		Mitochondrial carrier 2 OS=Equus caballus OX=9796 GN=MTCH2 PE=2 SV=2 - [F7C2H1_HORSE]	22.77	4	4	303	33.4019	8.04541	1.00588	0.950119	0.949031	1.01938	1.09144	1.04942	Quantified
A0A3Q2H592	Ring-box 1	RBX1		Ring-box 1 OS=Equus caballus OX=9796 GN=RBX1 PE=3 SV=2 - [A0A3Q2H592_HORSE]	16.67	1	1	108	12.2657	6.96143	1.13814	1.06362	0.959107	0.875438	1.16126	0.83231	Quantified
A0A5F5PQ52	Microtubule-associated protein RP/EB family member 2	MAPRE2		Microtubule-associated protein RP/EB family member 2 OS=Equus caballus OX=9796 GN=MAPRE2 PE=3 SV=1 - [A0A5F5PQ52_HORSE]	29.3	6	7	273	30.6601	5.80811	0.924406	1.02617	0.990915	1.06477	1.06459	0.940235	Quantified
F6QXY2	Actin related protein 1A	ACTR1A		Actin related protein 1A OS=Equus caballus OX=9796 GN=ACTR1A PE=2 SV=1 - [F6QXY2_HORSE]	14.36	5	6	376	42.5869	6.63916	1.02843	1.02851	1.08384	0.930142	0.951636	0.969666	Quantified
F7AWU9	Adenylate kinase 4, mitochondrial	AK4	FUNCTION: Involved in maintaining the homeostasis of cellular nucleotides by catalyzing the interconversion of nucleoside phosphates. Efficiently phosphorylates AMP and dAMP using ATP as phosphate donor, but phosphorylates only AMP when using GTP as phosphate donor. Also displays broad nucleoside diphosphate kinase activity. {ECO:0000256|HAMAP-Rule:MF_03170}.	Adenylate kinase 4, mitochondrial OS=Equus caballus OX=9796 GN=AK4 PE=3 SV=1 - [F7AWU9_HORSE]	33.63	7	7	223	25.1793	8.96826	1.04616	0.962893	1.07676	0.941003	0.972102	1.01615	Quantified
F6ZB48	160 kDa neurofilament protein	NEFM		160 kDa neurofilament protein OS=Equus caballus OX=9796 GN=NEFM PE=3 SV=2 - [F6ZB48_HORSE]	2.93	1	2	853	96.1431	4.77979	1.55187	0.697803	0.9135	0.677296	1.33896	0.807532	Quantified
A0A3Q2KVW9	Thioredoxin 2	TXN2		Thioredoxin 2 OS=Equus caballus OX=9796 GN=TXN2 PE=4 SV=1 - [A0A3Q2KVW9_HORSE]	21.69	3	3	166	18.2614	8.08936	0.971096	1.07507	1.02406	1.05341	0.921022	0.994281	Quantified
A0A5F5PHA8	Glucosamine-6-phosphate isomerase	GNPDA2		Glucosamine-6-phosphate isomerase OS=Equus caballus OX=9796 GN=GNPDA2 PE=3 SV=1 - [A0A5F5PHA8_HORSE]	14.88	1	2	242	27.1317	6.85889	1.01519	1.0295	0.928781	0.940242	1.06192	1.06913	Quantified
F6VE52	Keratin 3	KRT3		Keratin 3 OS=Equus caballus OX=9796 GN=KRT3 PE=3 SV=3 - [F6VE52_HORSE]	8.35	1	7	611	62.6788	6.94678	0.727745	0.597867	0.890986	0.557015	2.2356	0.870128	Quantified
B8K1X7	40S ribosomal protein SA	RPSA	FUNCTION: Required for the assembly and/or stability of the 40S ribosomal subunit. Required for the processing of the 20S rRNA-precursor to mature 18S rRNA in a late step of the maturation of 40S ribosomal subunits. Also functions as a cell surface receptor for laminin. Plays a role in cell adhesion to the basement membrane and in the consequent activation of signaling transduction pathways. May …	40S ribosomal protein SA OS=Equus caballus OX=9796 GN=RPSA PE=2 SV=1 - [B8K1X7_HORSE]	8.81	2	2	295	32.8775	4.86865	1.01585	1.02069	1.00797	0.995427	1.0924	0.972578	Quantified
K9K2B2	Vesicle-trafficking protein SEC22b-like protein (Fragment)			Vesicle-trafficking protein SEC22b-like protein (Fragment) OS=Equus caballus OX=9796 PE=2 SV=1 - [K9K2B2_HORSE]	22.36	3	3	161	18.6387	8.67529	0.961977	0.950731	1.05021	0.950359	1.02315	1.15372	Quantified
L7MSN1	Replication protein a 70 kDa DNA-binding subunit-like protein (Fragment)	RPA1		Replication protein a 70 kDa DNA-binding subunit-like protein (Fragment) OS=Equus caballus OX=9796 GN=RPA1 PE=2 SV=1 - [L7MSN1_HORSE]	6.42	1	1	187	21.6236	7.57666	0.887474	1.05641	1.0477	1.08433	0.873176	1.12172	Quantified
A0A3Q2HRB6	cAMP-dependent protein kinase inhibitor	PKIA		cAMP-dependent protein kinase inhibitor OS=Equus caballus OX=9796 GN=PKIA PE=3 SV=1 - [A0A3Q2HRB6_HORSE]	19.74	1	1	76	7.98382	4.53857							Identified
A0A3Q2ICQ1	Ethylmalonyl-CoA decarboxylase 1	ECHDC1		Ethylmalonyl-CoA decarboxylase 1 OS=Equus caballus OX=9796 GN=ECHDC1 PE=3 SV=2 - [A0A3Q2ICQ1_HORSE]	10.94	2	2	320	35.0002	8.36768	0.942016	1.11073	0.919594	0.967615	1.00073	1.06503	Quantified
F6YBQ6	60S ribosomal protein L30	RPL30		60S ribosomal protein L30 OS=Equus caballus OX=9796 GN=RPL30 PE=3 SV=1 - [F6YBQ6_HORSE]	31.3	3	3	115	12.7757	9.62744	1.1269	0.977305	0.928439	0.931439	0.993709	0.945006	Quantified
F7DSE1	TATA-box binding protein associated factor 15	TAF15		TATA-box binding protein associated factor 15 OS=Equus caballus OX=9796 GN=TAF15 PE=3 SV=2 - [F7DSE1_HORSE]	12.02	4	4	599	62.1752	7.72314	0.88778	1.02332	1.04396	1.06485	0.976431	1.04437	Quantified
F6YZT7	Leucine zipper and CTNNBIP1 domain-containing protein	LZIC		Leucine zipper and CTNNBIP1 domain-containing protein OS=Equus caballus OX=9796 GN=LZIC PE=3 SV=2 - [F6YZT7_HORSE]	17.89	4	4	190	21.4531	4.94482	1.0244	0.992505	1.05328	0.995494	0.990048	1.0115	Quantified
F6V2S5	Protein phosphatase 1 regulatory subunit	PPP1R12B		Protein phosphatase 1 regulatory subunit OS=Equus caballus OX=9796 GN=PPP1R12B PE=4 SV=3 - [F6V2S5_HORSE]	4.38	4	4	891	98.6414	6.16357	1.02359	1.00865	1.02162	0.949928	0.985587	1.04642	Quantified
A0A3Q2I3T1	Calponin	CNN3	FUNCTION: Thin filament-associated protein that is implicated in the regulation and modulation of smooth muscle contraction. It is capable of binding to actin, calmodulin, troponin C and tropomyosin. The interaction of calponin with actin inhibits the actomyosin Mg-ATPase activity. {ECO:0000256|RuleBase:RU361224}.	Calponin OS=Equus caballus OX=9796 GN=CNN3 PE=3 SV=1 - [A0A3Q2I3T1_HORSE]	9.89	2	3	283	31.3202	6.55127	1.29193	1.02177	0.890033	0.91263	1.04328	0.895548	Quantified
F7DLU0	Metaxin 1	MTX1		Metaxin 1 OS=Equus caballus OX=9796 GN=MTX1 PE=3 SV=2 - [F7DLU0_HORSE]	7.22	4	4	526	57.813	10.0669	0.942903	0.966531	1.06453	1.07426	0.960818	0.982497	Quantified
F7BTC6	RNA 3'-terminal phosphate cyclase	RTCA		RNA 3'-terminal phosphate cyclase OS=Equus caballus OX=9796 GN=RTCA PE=3 SV=2 - [F7BTC6_HORSE]	16.67	6	6	366	39.2043	8.25049	1.05215	0.926057	1.01202	0.934238	0.983069	0.9859	Quantified
F6PY78	Proteasome 26S subunit, non-ATPase 12	PSMD12		Proteasome 26S subunit, non-ATPase 12 OS=Equus caballus OX=9796 GN=PSMD12 PE=3 SV=1 - [F6PY78_HORSE]	20.83	8	8	456	53.0046	7.35693	1.05373	0.988795	1.01823	0.976754	1.07774	0.980994	Quantified
F6TCN4	Ribosomal protein L3 like	RPL3L		Ribosomal protein L3 like OS=Equus caballus OX=9796 GN=RPL3L PE=3 SV=2 - [F6TCN4_HORSE]	22.85	8	9	407	46.316	10.4917	0.9095	0.921	1.03846	1.02985	1.00122	1.15321	Quantified
F7BP16	U6 snRNA-associated Sm-like protein LSm2	LSM2	FUNCTION: Binds specifically to the 3'-terminal U-tract of U6 snRNA. {ECO:0000256|PIRNR:PIRNR016394}.	U6 snRNA-associated Sm-like protein LSm2 OS=Equus caballus OX=9796 GN=LSM2 PE=3 SV=3 - [F7BP16_HORSE]	20	1	1	95	10.8276	6.52197	1.05354	1.00156	0.73654	0.835123	1.36672	0.965383	Quantified
F6ZW92	Phosphatidylinositol transfer protein alpha	PITPNA		Phosphatidylinositol transfer protein alpha OS=Equus caballus OX=9796 GN=PITPNA PE=4 SV=3 - [F6ZW92_HORSE]	41.11	7	10	270	31.8	6.55127	1.04789	0.989681	1.04009	1.0417	0.976601	0.995511	Quantified
F2VYZ0	MHC class I antigen (Fragment)	Eqas-N		MHC class I antigen (Fragment) OS=Equus asinus OX=9793 GN=Eqas-N PE=2 SV=1 - [F2VYZ0_EQUAS]	13.96	0	4	351	39.3725	5.57959							Identified
A0A3Q2H097	60S ribosomal protein L13a	RPL13A		60S ribosomal protein L13a OS=Equus caballus OX=9796 GN=RPL13A PE=3 SV=1 - [A0A3Q2H097_HORSE]	8.87	2	2	203	23.5183	11.0044	0.969332	0.815759	0.937705	1.1326	1.01793	1.04439	Quantified
F6X4S0	Cortactin	CTTN		Cortactin OS=Equus caballus OX=9796 GN=CTTN PE=4 SV=3 - [F6X4S0_HORSE]	3.33	2	2	511	57.1154	5.2876	0.967961	1.02225	1.00736	1.08099	0.985576	0.988175	Quantified
A0A5F5PH49	Ubiquitin thioesterase	OTUB1		Ubiquitin thioesterase OS=Equus caballus OX=9796 GN=OTUB1 PE=3 SV=1 - [A0A5F5PH49_HORSE]	4.43	1	1	271	31.2294	4.99561	1.10697	1.03261	0.933326	0.961726	1.06607	0.965371	Quantified
F6YHN4	Serine/arginine-rich splicing factor 1	SRSF1		Serine/arginine-rich splicing factor 1 OS=Equus caballus OX=9796 GN=SRSF1 PE=3 SV=1 - [F6YHN4_HORSE]	18.55	5	5	248	27.7278	10.3599	0.954955	1.18328	1.10695	0.962124	0.856941	0.976009	Quantified
A0A5K1ULU6	Ras suppressor protein 1-like protein			Ras suppressor protein 1-like protein OS=Equus caballus OX=9796 PE=2 SV=1 - [A0A5K1ULU6_HORSE]	18.05	4	4	277	31.4527	8.63135	1.04396	0.99982	0.953086	0.939355	1.06967	1.00726	Quantified
A0A5F5PIV7	Coenzyme Q10A	COQ10A		Coenzyme Q10A OS=Equus caballus OX=9796 GN=COQ10A PE=3 SV=1 - [A0A5F5PIV7_HORSE]	18.14	4	4	215	24.4796	9.5542	1.06104	0.981919	0.970447	1.07965	1.03649	1.00385	Quantified
A0A5F5PR19	Septin-7	SEPTIN7		Septin-7 OS=Equus caballus OX=9796 GN=SEPTIN7 PE=3 SV=1 - [A0A5F5PR19_HORSE]	18.45	5	6	401	46.5368	8.22119	1.04433	0.922728	0.87847	0.918646	1.18989	0.968097	Quantified
F6UB53	60S ribosomal protein L11	RPL11		60S ribosomal protein L11 OS=Equus caballus OX=9796 GN=RPL11 PE=3 SV=2 - [F6UB53_HORSE]	11.8	2	2	178	20.2396	9.59814	1.0455	1.07056	0.972799	0.991841	1.02833	0.969871	Quantified
K9K3M3	Ras-related protein Rab-18			Ras-related protein Rab-18 OS=Equus caballus OX=9796 PE=2 SV=1 - [K9K3M3_HORSE]	16.99	3	3	206	22.9716	5.35107	1.05395	1.03155	0.951075	0.865771	1.05412	1.01203	Quantified
F7C9G5	Ubiquitin carboxyl-terminal hydrolase	USP5	FUNCTION: Deubiquitinating enzyme that removes conjugated ubiquitin from specific proteins to regulate different cellular processes. {ECO:0000256|RuleBase:RU366025}.	Ubiquitin carboxyl-terminal hydrolase OS=Equus caballus OX=9796 GN=USP5 PE=3 SV=3 - [F7C9G5_HORSE]	12.7	8	9	858	95.7623	5.0083	1.14922	1.0084	0.904353	1.03677	0.993457	0.924155	Quantified
A0A5F5Q2K6	Amine oxidase	AOC3		Amine oxidase OS=Equus caballus OX=9796 GN=AOC3 PE=3 SV=1 - [A0A5F5Q2K6_HORSE]	6.31	3	3	634	70.6054	6.99072	0.946513	1.11899	1.03815	1.11231	0.897203	0.990573	Quantified
K9K4F5	Growth hormone inducible transmembrane protein	GHITM		Growth hormone inducible transmembrane protein OS=Equus caballus OX=9796 GN=GHITM PE=2 SV=1 - [K9K4F5_HORSE]	3.48	2	2	345	37.0325	9.90576	0.990979	1.03674	1.01759	1.04808	0.976658	0.978001	Quantified
A0A3Q2KYJ2	Nicotinamide phosphoribosyltransferase	NAMPT		Nicotinamide phosphoribosyltransferase OS=Equus caballus OX=9796 GN=NAMPT PE=3 SV=2 - [A0A3Q2KYJ2_HORSE]	11.06	5	5	479	54.382	7.56201	1.00935	0.938794	0.952442	1.03302	1.03984	1.0429	Quantified
A0A3Q2LE02	Heterogeneous nuclear ribonucleoprotein R	HNRNPR		Heterogeneous nuclear ribonucleoprotein R OS=Equus caballus OX=9796 GN=HNRNPR PE=4 SV=2 - [A0A3Q2LE02_HORSE]	9.18	3	6	621	69.3778	8.71924	0.891289	0.967832	1.07221	0.971296	0.945128	1.1135	Quantified
A0A5F5Q1K6	Sugar phosphate phosphatase	ARMT1	FUNCTION: Metal-dependent phosphatase that shows phosphatase activity against several substrates, including fructose-1-phosphate and fructose-6-phosphate. Its preference for fructose-1-phosphate, a strong glycating agent that causes DNA damage rather than a canonical yeast metabolite, suggests a damage-control function in hexose phosphate metabolism. Has also been shown to have O-methyltransferas…	Sugar phosphate phosphatase OS=Equus caballus OX=9796 GN=ARMT1 PE=3 SV=1 - [A0A5F5Q1K6_HORSE]	10.77	4	4	418	48.8902	6.84424	1.03975	0.960051	0.931535	0.993888	1.06629	1.00487	Quantified
A0A5F5PLZ5	Signal transducer and activator of transcription	STAT5B		Signal transducer and activator of transcription OS=Equus caballus OX=9796 GN=STAT5B PE=3 SV=1 - [A0A5F5PLZ5_HORSE]	7.11	5	5	759	86.8979	5.70654	1.07449	0.890337	1.05784	0.928534	1.08892	0.971915	Quantified
A0A3Q2I0G5	Cytochrome c oxidase polypeptide VIIc	LOC100630549		Cytochrome c oxidase polypeptide VIIc OS=Equus caballus OX=9796 GN=LOC100630549 PE=3 SV=1 - [A0A3Q2I0G5_HORSE]	11.46	2	2	157	18.0613	10.8433	1.06648	1.10662	1.01171	1.02829	0.90877	0.940869	Quantified
F7CVC4	AP-2 complex subunit alpha	AP2A2	FUNCTION: Component of the adaptor protein complex 2 (AP-2). Adaptor protein complexes function in protein transport via transport vesicles in different membrane traffic pathways. Adaptor protein complexes are vesicle coat components and appear to be involved in cargo selection and vesicle formation. AP-2 is involved in clathrin-dependent endocytosis in which cargo proteins are incorporated into …	AP-2 complex subunit alpha OS=Equus caballus OX=9796 GN=AP2A2 PE=3 SV=3 - [F7CVC4_HORSE]	3.94	3	3	938	103.911	6.93213	1.07928	0.947892	0.999719	0.995718	1.10074	0.952036	Quantified
A0A5F5PRL2	Dehydrogenase/reductase 7B	DHRS7B		Dehydrogenase/reductase 7B OS=Equus caballus OX=9796 GN=DHRS7B PE=3 SV=1 - [A0A5F5PRL2_HORSE]	16.76	6	6	340	36.6963	9.17334	0.987647	0.980071	1.01268	0.935687	1.0995	0.980966	Quantified
A0A3Q2L679	Malignant T-cell-amplified sequence	MCTS1		Malignant T-cell-amplified sequence OS=Equus caballus OX=9796 GN=MCTS1 PE=3 SV=1 - [A0A3Q2L679_HORSE]	23.2	3	3	181	20.5699	8.82178	1.01956	0.95118	0.971331	1.10139	0.965152	1.04393	Quantified
F6RTD6	Heterogeneous nuclear ribonucleoprotein L	HNRNPL		Heterogeneous nuclear ribonucleoprotein L OS=Equus caballus OX=9796 GN=HNRNPL PE=4 SV=2 - [F6RTD6_HORSE]	5.1	3	3	588	64.0774	8.32373	1.07936	0.991417	1.01496	0.965408	1.00756	0.97131	Quantified
F7D7B2	Diablo homolog, mitochondrial	DIABLO		Diablo homolog, mitochondrial OS=Equus caballus OX=9796 GN=DIABLO PE=4 SV=3 - [F7D7B2_HORSE]	21.1	5	5	237	26.6795	5.99854	1.27217	1.0071	1.01621	0.844434	1.06653	0.862688	Quantified
F6WE31	Actin-related protein 2/3 complex subunit 3	ARPC3	FUNCTION: Functions as component of the Arp2/3 complex which is involved in regulation of actin polymerization and together with an activating nucleation-promoting factor (NPF) mediates the formation of branched actin networks. {ECO:0000256|PIRNR:PIRNR016315}.	Actin-related protein 2/3 complex subunit 3 OS=Equus caballus OX=9796 GN=ARPC3 PE=2 SV=1 - [F6WE31_HORSE]	7.3	1	1	178	20.5334	8.5874	1.01886	1.24344	0.97024	0.945039	0.943578	0.942807	Quantified
A0A3Q2HFH1	Prefoldin subunit 4	PFDN4		Prefoldin subunit 4 OS=Equus caballus OX=9796 GN=PFDN4 PE=3 SV=1 - [A0A3Q2HFH1_HORSE]	5.83	1	1	206	23.0027	5.42725	1.11963	1.05398	1.0694	0.823383	1.04883	0.922492	Quantified
A0A5F5PGH3	Dual specificity protein phosphatase	DUSP13	FUNCTION: Dual specificity phosphatase able to dephosphorylate phosphotyrosine, phosphoserine and phosphothreonine residues, with a preference for phosphotyrosine as a substrate. {ECO:0000256|RuleBase:RU366038}.	Dual specificity protein phosphatase OS=Equus caballus OX=9796 GN=DUSP13 PE=3 SV=1 - [A0A5F5PGH3_HORSE]	19.15	3	3	188	20.6716	7.43018	1.14617	0.895274	0.950739	0.901902	1.17654	0.976669	Quantified
A0A3Q2IC27	Glutaminase	GLS		Glutaminase OS=Equus caballus OX=9796 GN=GLS PE=3 SV=1 - [A0A3Q2IC27_HORSE]	3.82	2	2	602	65.6601	8.104	1.05589	1.08427	0.952508	0.986743	1.00792	0.973604	Quantified
F6Z6U5	Ubiquinol-cytochrome-c reductase complex assembly factor 3	UQCC3		Ubiquinol-cytochrome-c reductase complex assembly factor 3 OS=Equus caballus OX=9796 GN=UQCC3 PE=3 SV=1 - [F6Z6U5_HORSE]	22.47	1	1	89	9.47392	9.81787	1.10418	0.966	0.98894	0.942919	1.12114	0.908718	Quantified
A0A5F5PPL2	COP9 signalosome subunit 8	COPS8		COP9 signalosome subunit 8 OS=Equus caballus OX=9796 GN=COPS8 PE=4 SV=1 - [A0A5F5PPL2_HORSE]	22.54	3	3	173	19.3029	5.52881	0.869097	1.1273	0.987707	1.0527	0.914702	1.10631	Quantified
F6W711	LanC like 2	LANCL2		LanC like 2 OS=Equus caballus OX=9796 GN=LANCL2 PE=3 SV=2 - [F6W711_HORSE]	5.32	2	2	470	53.0217	7.76709	1.00273	0.905459	1.01059	1.05131	1.08852	0.955558	Quantified
F6ZS51	Integrin subunit alpha 3	ITGA3		Integrin subunit alpha 3 OS=Equus caballus OX=9796 GN=ITGA3 PE=3 SV=2 - [F6ZS51_HORSE]	21.24	6	6	386	42.586	6.29053	0.976989	0.981011	0.990502	0.994582	1.02076	1.08981	Quantified
K9K207	SET-like protein (Fragment)			SET-like protein (Fragment) OS=Equus caballus OX=9796 PE=2 SV=1 - [K9K207_HORSE]	9.3	2	2	258	30.254	4.23389	1.02242	1.12653	0.953929	0.953098	0.990503	1.00401	Quantified
F6VU34	Eukaryotic translation initiation factor 4-like protein	EIF4E		Eukaryotic translation initiation factor 4-like protein OS=Equus caballus OX=9796 GN=EIF4E PE=2 SV=2 - [F6VU34_HORSE]	15.21	3	3	217	25.0635	6.15088	0.875308	0.989239	0.938979	1.07481	0.98313	1.03795	Quantified
F6T4X6	Inositol-phosphate phosphatase	IMPA1		Inositol-phosphate phosphatase OS=Equus caballus OX=9796 GN=IMPA1 PE=3 SV=2 - [F6T4X6_HORSE]	7	3	3	414	44.5316	8.33838	0.965634	0.975406	0.956718	1.05925	1.03696	1.08058	Quantified
A0A0D3MUR3	MHC class II antigen (Fragment)	ELA-DRA		MHC class II antigen (Fragment) OS=Equus asinus x caballus OX=319699 GN=ELA-DRA PE=2 SV=1 - [A0A0D3MUR3_9EUTH]	14.81	2	3	216	24.5532	4.65283	0.96572	1.19152	1.09814	1.18338	0.832938	0.794661	Quantified
F6YQC6	Catenin alpha 1	CTNNA1		Catenin alpha 1 OS=Equus caballus OX=9796 GN=CTNNA1 PE=3 SV=2 - [F6YQC6_HORSE]	2.12	2	2	944	104.002	6.63916	0.879476	1.04014	1.25528	1.0553	0.80936	1.00408	Quantified
F6Y6W9	Oxysterol binding protein	OSBP		Oxysterol binding protein OS=Equus caballus OX=9796 GN=OSBP PE=4 SV=2 - [F6Y6W9_HORSE]	5.15	4	4	757	83.698	8.22119	0.858326	1.05509	1.08008	0.966463	0.975976	0.958931	Quantified
F6YXB2	Microtubule-associated protein	MAPT		Microtubule-associated protein OS=Equus caballus OX=9796 GN=MAPT PE=4 SV=3 - [F6YXB2_HORSE]	6.7	5	5	776	81.3153	7.15186	1.05667	1.00101	1.00221	0.923681	0.984268	0.981792	Quantified
A0A3Q2H733	Integrin-linked protein kinase	ILK		Integrin-linked protein kinase OS=Equus caballus OX=9796 GN=ILK PE=4 SV=2 - [A0A3Q2H733_HORSE]	13.5	7	7	452	51.3559	8.07471	0.948341	0.994219	1.01392	1.04033	1.033	0.997216	Quantified
A0A3Q2HYU4	Ankyrin 3	ANK3		Ankyrin 3 OS=Equus caballus OX=9796 GN=ANK3 PE=4 SV=2 - [A0A3Q2HYU4_HORSE]	3.33	4	6	1804	196.65	6.65381	1.05161	1.04224	1.00786	0.876445	1.07987	0.899049	Quantified
A0A3Q2LC82	AP complex subunit beta	AP2B1		AP complex subunit beta OS=Equus caballus OX=9796 GN=AP2B1 PE=3 SV=1 - [A0A3Q2LC82_HORSE]	3.11	1	3	869	96.384	5.41455	0.97554	1.0995	0.957012	1.15703	0.998939	0.867878	Quantified
A0A3Q2I2M7	Myotubularin	MTM1		Myotubularin OS=Equus caballus OX=9796 GN=MTM1 PE=3 SV=1 - [A0A3Q2I2M7_HORSE]	4.02	2	2	572	66.3327	8.104	1.04792	1.01274	1.00747	0.908147	1.06857	0.992655	Quantified
F6PYG6	FAA_hydrolase domain-containing protein	FAHD2A		FAA_hydrolase domain-containing protein OS=Equus caballus OX=9796 GN=FAHD2A PE=3 SV=1 - [F6PYG6_HORSE]	19.81	5	5	313	34.4209	7.12256	1.00618	1.12544	0.982273	0.99396	1.01174	1.0521	Quantified
A0A5F5PTL7	Inositol-1-monophosphatase	IMPA1		Inositol-1-monophosphatase OS=Equus caballus OX=9796 GN=IMPA1 PE=3 SV=1 - [A0A5F5PTL7_HORSE]	8.04	1	1	199	22.3082	6.34131							Identified
F6RVV9	Endonuclease domain containing 1	ENDOD1		Endonuclease domain containing 1 OS=Equus caballus OX=9796 GN=ENDOD1 PE=4 SV=2 - [F6RVV9_HORSE]	2.8	1	1	500	55.3685	5.73193	0.81834	1.16919	1.06717	0.875403	0.994195	1.13494	Quantified
A0A3Q2L2R4	Lipocln_cytosolic_FA-bd_dom domain-containing protein	LOC100051562		Lipocln_cytosolic_FA-bd_dom domain-containing protein OS=Equus caballus OX=9796 GN=LOC100051562 PE=3 SV=1 - [A0A3Q2L2R4_HORSE]	9.19	2	2	185	20.7109	5.0083	1.05269	1.29775	0.901289	1.09215	0.817535	0.814851	Quantified
F7DRR6	Dual specificity protein phosphatase	DUSP26	FUNCTION: Dual specificity phosphatase able to dephosphorylate phosphotyrosine, phosphoserine and phosphothreonine residues, with a preference for phosphotyrosine as a substrate. {ECO:0000256|RuleBase:RU366038}.	Dual specificity protein phosphatase OS=Equus caballus OX=9796 GN=DUSP26 PE=3 SV=1 - [F7DRR6_HORSE]	9.48	2	2	211	23.8544	9.5542	0.888119	0.957187	1.0476	0.85003	1.13116	1.16405	Quantified
K9K272	26S proteasome regulatory subunit RPN11 (Fragment)			26S proteasome regulatory subunit RPN11 (Fragment) OS=Equus caballus OX=9796 PE=2 SV=1 - [K9K272_HORSE]	10.55	3	3	256	28.4554	6.85889	0.98266	1.00608	1.02997	1.09477	0.977276	0.965129	Quantified
A0A5F5PIK5	Phospholysine phosphohistidine inorganic pyrophosphate phosphatase	LHPP		Phospholysine phosphohistidine inorganic pyrophosphate phosphatase OS=Equus caballus OX=9796 GN=LHPP PE=3 SV=1 - [A0A5F5PIK5_HORSE]	10.74	2	2	270	29.1929	5.18604	0.92206	0.880026	0.832813	1.06587	1.16739	1.15375	Quantified
F6YUU0	Mitogen-activated protein kinase kinase 2	MAP2K2		Mitogen-activated protein kinase kinase 2 OS=Equus caballus OX=9796 GN=MAP2K2 PE=3 SV=2 - [F6YUU0_HORSE]	14	1	4	400	44.39	6.55127	0.963453	1.04239	0.835636	1.06444	1.02249	1.12494	Quantified
A0A3Q2HWZ4	Citramalyl-CoA lyase	CLYBL		Citramalyl-CoA lyase OS=Equus caballus OX=9796 GN=CLYBL PE=4 SV=2 - [A0A3Q2HWZ4_HORSE]	11.61	4	4	310	33.886	8.57275	1.12757	0.849012	1.01966	1.11698	0.882198	0.905824	Quantified
A0A5F5PFZ7	ADP ribosylation factor 5	ARF5		ADP ribosylation factor 5 OS=Equus caballus OX=9796 GN=ARF5 PE=3 SV=1 - [A0A5F5PFZ7_HORSE]	35.56	1	5	180	20.5166	6.78564	1.21187	0.959096	1.02055	0.883679	1.12406	0.82942	Quantified
A0A3Q2HW57	Smoothelin	SMTN		Smoothelin OS=Equus caballus OX=9796 GN=SMTN PE=4 SV=2 - [A0A3Q2HW57_HORSE]	7.09	3	3	437	47.6602	5.77002	1.00454	1.10613	0.950476	1.04112	1.12013	0.83913	Quantified
A0A5F5PWK0	ATP synthase lipid-binding protein	ATP5MC1		ATP synthase lipid-binding protein OS=Equus caballus OX=9796 GN=ATP5MC1 PE=3 SV=1 - [A0A5F5PWK0_HORSE]	6.36	1	1	110	11.406	8.92432	0.990484	0.977915	1.05653	1.10236	0.979667	0.946061	Quantified
A0A5F5PHP0	High mobility group protein B1	HMGB1		High mobility group protein B1 OS=Equus caballus OX=9796 GN=HMGB1 PE=3 SV=1 - [A0A5F5PHP0_HORSE]	46.54	8	8	159	18.2963	9.70068	1.08353	0.967014	0.971679	1.02343	0.938503	0.993167	Quantified
A0A3Q2HE96	Synaptophysin like 1	SYPL1		Synaptophysin like 1 OS=Equus caballus OX=9796 GN=SYPL1 PE=3 SV=2 - [A0A3Q2HE96_HORSE]	3.95	2	2	430	47.6589	11.3267	0.91263	0.975592	1.18473	1.02412	0.952114	1.04172	Quantified
F6TXZ9	40S ribosomal protein S25	RPS25		40S ribosomal protein S25 OS=Equus caballus OX=9796 GN=RPS25 PE=3 SV=2 - [F6TXZ9_HORSE]	20	3	3	125	13.7337	10.1108	1.02214	0.951576	1.02043	1.09519	0.988801	0.99953	Quantified
A0A3Q2KJ50	Prefoldin subunit 5	PFDN5		Prefoldin subunit 5 OS=Equus caballus OX=9796 GN=PFDN5 PE=3 SV=2 - [A0A3Q2KJ50_HORSE]	37.66	5	5	154	17.333	6.32861	0.977461	0.972269	1.07144	1.00563	1.00483	1.06751	Quantified
F6Q064	Uncharacterized protein	LOC100050599		Uncharacterized protein OS=Equus caballus OX=9796 GN=LOC100050599 PE=3 SV=1 - [F6Q064_HORSE]	21.35	4	6	281	31.99	5.5415	1.04545	1.0094	0.971659	0.933588	1.0704	0.954441	Quantified
F6UU57	Histone H3	H3C13		Histone H3 OS=Equus caballus OX=9796 GN=H3C13 PE=3 SV=2 - [F6UU57_HORSE]	18.38	3	3	136	15.3785	11.2681	1.14859	0.790887	1.05794	0.998138	0.994682	1.03716	Quantified
F7B5P1	Carnosine dipeptidase 1	CNDP1		Carnosine dipeptidase 1 OS=Equus caballus OX=9796 GN=CNDP1 PE=3 SV=2 - [F7B5P1_HORSE]	17.47	6	6	475	52.8209	6.11279	1.06504	0.954086	1.00245	0.985281	0.976348	1.07234	Quantified
F6QJ86	Uncharacterized protein	PPP1R2		Uncharacterized protein OS=Equus caballus OX=9796 GN=PPP1R2 PE=3 SV=2 - [F6QJ86_HORSE]	20	6	6	205	22.6247	4.65283	1.05443	0.981243	0.969544	0.980635	0.979934	1.00664	Quantified
F7ATL5	Keratin 15	KRT15		Keratin 15 OS=Equus caballus OX=9796 GN=KRT15 PE=3 SV=3 - [F7ATL5_HORSE]	10.43	2	6	470	50.5591	4.98291	1.03139	0.830796	0.962433	0.898434	1.18379	1.10532	Quantified
F6WHP7	PDGFA associated protein 1	PDAP1		PDGFA associated protein 1 OS=Equus caballus OX=9796 GN=PDAP1 PE=4 SV=3 - [F6WHP7_HORSE]	22.53	5	5	182	20.7196	8.17725	1.00257	0.947437	1.02204	0.87758	1.0312	1.0648	Quantified
F7AVH3	NIMA related kinase 9	NEK9		NIMA related kinase 9 OS=Equus caballus OX=9796 GN=NEK9 PE=3 SV=2 - [F7AVH3_HORSE]	5.41	4	4	979	106.873	5.79541	0.97935	0.976125	1.01522	0.942457	1.04517	1.05686	Quantified
F6X449	Serpin family F member 2	SERPINF2		Serpin family F member 2 OS=Equus caballus OX=9796 GN=SERPINF2 PE=3 SV=3 - [F6X449_HORSE]	7.96	3	3	427	47.8557	5.80811	1.0918	1.27647	0.881055	1.06428	0.914588	0.827212	Quantified
A0A3Q2HC31	Uncharacterized protein			Uncharacterized protein OS=Equus caballus OX=9796 PE=3 SV=1 - [A0A3Q2HC31_HORSE]	14.16	1	1	113	11.4708	4.36084	0.977544	1.01193	1.07239	1.00978	0.919841	1.06204	Quantified
F7CWM1	Mitogen-activated protein kinase 14	MAPK14		Mitogen-activated protein kinase 14 OS=Equus caballus OX=9796 GN=MAPK14 PE=3 SV=3 - [F7CWM1_HORSE]	7.22	2	3	360	41.4669	5.88428	1.03263	0.884987	0.978848	1.01872	1.14366	0.938712	Quantified
A0A3Q2I941	Tight junction protein 1	TJP1		Tight junction protein 1 OS=Equus caballus OX=9796 GN=TJP1 PE=4 SV=2 - [A0A3Q2I941_HORSE]	2.5	4	4	1678	187.974	6.66846	1.19917	1.08465	0.970905	0.833278	0.972072	0.911312	Quantified
F6ZAL1	Importin subunit alpha	KPNA6	FUNCTION: Functions in nuclear protein import. {ECO:0000256|PIRNR:PIRNR005673}.	Importin subunit alpha OS=Equus caballus OX=9796 GN=KPNA6 PE=3 SV=2 - [F6ZAL1_HORSE]	6.9	3	3	536	59.7663	4.98291	1.11361	0.943016	0.984359	0.977473	1.03438	0.976757	Quantified
A0A3Q2HGH9	Phosphatidylinositol-5-phosphate 4-kinase type 2 beta	PIP4K2B		Phosphatidylinositol-5-phosphate 4-kinase type 2 beta OS=Equus caballus OX=9796 GN=PIP4K2B PE=4 SV=1 - [A0A3Q2HGH9_HORSE]	9.13	3	3	416	47.3337	7.32764	0.821305	0.949628	1.03695	1.21293	1.01856	0.837941	Quantified
K9KA90	FUN14 domain-containing protein 2-like protein (Fragment)			FUN14 domain-containing protein 2-like protein (Fragment) OS=Equus caballus OX=9796 PE=2 SV=1 - [K9KA90_HORSE]	21.52	4	4	158	17.1749	9.12939	1.09846	0.966531	0.998486	1.01001	0.996205	0.919763	Quantified
F7C2U3	Coiled-coil domain-containing protein 58	CCDC58		Coiled-coil domain-containing protein 58 OS=Equus caballus OX=9796 GN=CCDC58 PE=3 SV=1 - [F7C2U3_HORSE]	25.69	3	3	144	16.6905	7.37158	1.11257	0.927129	1.00323	1.17282	1.03336	0.861515	Quantified
A0A3Q2ILQ7	LIM domain 7	LMO7		LIM domain 7 OS=Equus caballus OX=9796 GN=LMO7 PE=4 SV=1 - [A0A3Q2ILQ7_HORSE]	3.68	6	6	1578	178.722	7.66455	1.02518	0.99673	1.00849	0.968691	1.03645	0.958259	Quantified
K9K4K0	Basic leucine zipper and W2 domain-containin protein 1-like protein (Fragment)			Basic leucine zipper and W2 domain-containin protein 1-like protein (Fragment) OS=Equus caballus OX=9796 PE=2 SV=1 - [K9K4K0_HORSE]	22.48	8	10	387	44.28	5.88428	0.990128	0.997731	1.00211	1.044	1.00052	1.0357	Quantified
A0A3Q2I9E3	Aldo_ket_red domain-containing protein	LOC100070509		Aldo_ket_red domain-containing protein OS=Equus caballus OX=9796 GN=LOC100070509 PE=3 SV=2 - [A0A3Q2I9E3_HORSE]	13.31	1	3	308	35.5443	6.26514	0.911999	0.950588	0.952688	0.900659	1.14827	1.16767	Quantified
F7DGV7	Migration and invasion enhancer 1	MIEN1		Migration and invasion enhancer 1 OS=Equus caballus OX=9796 GN=MIEN1 PE=4 SV=1 - [F7DGV7_HORSE]	35.65	3	3	115	12.3182	4.41162	1.117	1.0424	0.978373	0.980715	1.00027	0.924384	Quantified
F7DFE3	Uncharacterized protein	CHMP3		Uncharacterized protein OS=Equus caballus OX=9796 GN=CHMP3 PE=3 SV=3 - [F7DFE3_HORSE]	5.36	1	1	224	25.2669	5.05908	0.933079	0.976446	0.999535	1.05488	1.02323	1.06105	Quantified
A0A3Q2L9H8	Signal transducer and activator of transcription	STAT3		Signal transducer and activator of transcription OS=Equus caballus OX=9796 GN=STAT3 PE=3 SV=1 - [A0A3Q2L9H8_HORSE]	4.68	3	3	770	88.0114	6.30322	0.994427	0.981272	0.966385	1.11171	1.01528	0.975217	Quantified
F6RI92	Transmembrane protein 126A	TMEM126A		Transmembrane protein 126A OS=Equus caballus OX=9796 GN=TMEM126A PE=4 SV=1 - [F6RI92_HORSE]	15.31	3	3	196	21.6706	8.83643	1.13173	1.01498	1.02272	0.871818	1.04046	0.932218	Quantified
F7BLJ9	Myelin P2 protein	PMP2		Myelin P2 protein OS=Equus caballus OX=9796 GN=PMP2 PE=3 SV=2 - [F7BLJ9_HORSE]	33.33	5	6	132	14.8438	9.67139	2.33147	0.5149	1.07342	0.61964	0.880922	0.582976	Quantified
A0A3Q2GZ81	Activated leukocyte cell adhesion molecule	ALCAM		Activated leukocyte cell adhesion molecule OS=Equus caballus OX=9796 GN=ALCAM PE=4 SV=1 - [A0A3Q2GZ81_HORSE]	5.09	3	3	570	63.2724	7.88428	0.947801	1.01042	1.05263	0.821669	1.25694	0.868959	Quantified
F6Y4H1	Translocase of inner mitochondrial membrane 9	TIMM9		Translocase of inner mitochondrial membrane 9 OS=Equus caballus OX=9796 GN=TIMM9 PE=4 SV=1 - [F6Y4H1_HORSE]	38.2	3	3	89	10.3711	7.21045	1.08868	0.995925	1.01724	0.913051	1.04309	0.876984	Quantified
F7DU34	40S ribosomal protein S11	RPS11		40S ribosomal protein S11 OS=Equus caballus OX=9796 GN=RPS11 PE=3 SV=3 - [F7DU34_HORSE]	27.85	6	6	158	18.433	10.3013	1.02963	1.01043	1.01012	0.960492	1.08016	0.999233	Quantified
F7D5D9	Aminoacyl tRNA synthase complex-interacting multifunctional protein 2	AIMP2		Aminoacyl tRNA synthase complex-interacting multifunctional protein 2 OS=Equus caballus OX=9796 GN=AIMP2 PE=4 SV=2 - [F7D5D9_HORSE]	8.73	3	3	332	36.5598	7.2251	0.952753	1.04489	1.02	1.08017	0.926075	0.967163	Quantified
F6SRV8	Epsilon-trimethyllysine 2-oxoglutarate dioxygenase	TMLHE		Epsilon-trimethyllysine 2-oxoglutarate dioxygenase OS=Equus caballus OX=9796 GN=TMLHE PE=3 SV=1 - [F6SRV8_HORSE]	7.6	3	3	421	49.5878	7.04932	0.913388	0.952011	0.96933	1.1967	1.09969	0.941124	Quantified
F7C603	Acid sphingomyelinase-like phosphodiesterase	SMPDL3B		Acid sphingomyelinase-like phosphodiesterase OS=Equus caballus OX=9796 GN=SMPDL3B PE=3 SV=3 - [F7C603_HORSE]	6.68	1	3	434	48.411	6.11279	1.1594	0.949295	0.930598	0.994707	0.981859	1.03421	Quantified
O97973	Transferrin (Fragment)			Transferrin (Fragment) OS=Equus caballus OX=9796 PE=4 SV=1 - [O97973_HORSE]	32.79	2	2	61	6.88041	7.86963	0.920881	1.10472	0.789644	1.28897	0.807003	0.833846	Quantified
A0A3Q2L541	Uncharacterized protein	PURA		Uncharacterized protein OS=Equus caballus OX=9796 GN=PURA PE=3 SV=1 - [A0A3Q2L541_HORSE]	5.53	3	3	488	51.2668	8.60205	0.914175	1.02651	0.96847	1.08072	0.955316	1.03322	Quantified
A0A3Q2KXP6	RNA exonuclease 2	REXO2		RNA exonuclease 2 OS=Equus caballus OX=9796 GN=REXO2 PE=3 SV=1 - [A0A3Q2KXP6_HORSE]	25.11	4	4	219	24.6554	6.40479	0.977974	1.03305	0.986956	0.994626	1.00421	1.00979	Quantified
K9K485	Septin-11-like protein (Fragment)			Septin-11-like protein (Fragment) OS=Equus caballus OX=9796 PE=2 SV=1 - [K9K485_HORSE]	15.29	4	5	412	47.5924	6.96143	1.05517	0.979336	0.914975	0.948061	1.03102	1.08203	Quantified
F6PZ55	Gamma-butyrobetaine hydroxylase	BBOX1		Gamma-butyrobetaine hydroxylase OS=Equus caballus OX=9796 GN=BBOX1 PE=3 SV=1 - [F6PZ55_HORSE]	20.93	6	6	387	44.7727	7.18115	0.925152	1.03	1.00321	0.913719	1.11321	1.07417	Quantified
F6XAD7	Uncharacterized protein	MRPL12		Uncharacterized protein OS=Equus caballus OX=9796 GN=MRPL12 PE=3 SV=1 - [F6XAD7_HORSE]	6.03	1	1	199	21.5008	9.31982	1.03415	0.888269	0.878636	1.25068	1.05345	0.93679	Quantified
K9K3Z3	Mitochondrial import inner membrane translocase subunit (Fragment)		FUNCTION: Mitochondrial intermembrane chaperone that participates in the import and insertion of some multi-pass transmembrane proteins into the mitochondrial inner membrane. Also required for the transfer of beta-barrel precursors from the TOM complex to the sorting and assembly machinery (SAM complex) of the outer membrane. Acts as a chaperone-like protein that protects the hydrophobic precurso…	Mitochondrial import inner membrane translocase subunit (Fragment) OS=Equus caballus OX=9796 PE=2 SV=1 - [K9K3Z3_HORSE]	48.68	3	3	76	8.87534	5.41455	1.02126	0.986882	1.00389	1.12467	0.95936	0.965624	Quantified
F7BAA0	Glutathione-dependent dehydroascorbate reductase	GSTO1		Glutathione-dependent dehydroascorbate reductase OS=Equus caballus OX=9796 GN=GSTO1 PE=3 SV=2 - [F7BAA0_HORSE]	27.91	2	7	258	29.4594	8.45557	1.10631	1.05463	0.701782	1.10813	1.19545	0.779793	Quantified
F7C2W7	Cytochrome c oxidase assembly factor 7 (putative)	COA7		Cytochrome c oxidase assembly factor 7 (putative) OS=Equus caballus OX=9796 GN=COA7 PE=3 SV=2 - [F7C2W7_HORSE]	17.32	4	4	231	25.7632	6.41748	0.910673	1.02768	1.08278	1.09375	0.976258	0.973265	Quantified
A0A5F5PE86	Keratin 80	KRT80		Keratin 80 OS=Equus caballus OX=9796 GN=KRT80 PE=4 SV=1 - [A0A5F5PE86_HORSE]	4.74	1	2	422	47.5942	5.36377	0.919546	0.76308	0.687195	0.84154	1.76132	0.976356	Quantified
A5YBL8	Peptidyl-prolyl cis-trans isomerase	PPIB	FUNCTION: PPIases accelerate the folding of proteins. It catalyzes the cis-trans isomerization of proline imidic peptide bonds in oligopeptides. {ECO:0000256|RuleBase:RU363019}.	Peptidyl-prolyl cis-trans isomerase OS=Equus caballus OX=9796 GN=PPIB PE=1 SV=1 - [A5YBL8_HORSE]	24.54	4	5	216	23.7925	9.31982	1.03745	1.01973	0.935517	0.984874	1.09274	0.968694	Quantified
F6R4Q2	MICOS complex subunit MIC13	MICOS13	FUNCTION: Component of the MICOS complex, a large protein complex of the mitochondrial inner membrane that plays crucial roles in the maintenance of crista junctions, inner membrane architecture, and formation of contact sites to the outer membrane. {ECO:0000256|RuleBase:RU363009}.	MICOS complex subunit MIC13 OS=Equus caballus OX=9796 GN=MICOS13 PE=3 SV=3 - [F6R4Q2_HORSE]	67.8	7	7	118	13.2158	8.77783	0.898955	1.01529	1.0339	1.08519	1.0209	0.913743	Quantified
F6RMH7	Lysophospholipase like 1	LYPLAL1		Lysophospholipase like 1 OS=Equus caballus OX=9796 GN=LYPLAL1 PE=3 SV=1 - [F6RMH7_HORSE]	4.18	1	1	239	26.5462	7.03467	0.814475	0.979079	1.06007	0.985847	1.14258	1.05123	Quantified
F6V881	Vitronectin	VTN		Vitronectin OS=Equus caballus OX=9796 GN=VTN PE=4 SV=3 - [F6V881_HORSE]	7.74	4	4	478	54.2619	5.24951	1.07915	1.28833	0.8851	1.07217	0.813499	0.826183	Quantified
A0A3Q2GUH6	Glutathione peroxidase	GPX4		Glutathione peroxidase OS=Equus caballus OX=9796 GN=GPX4 PE=3 SV=2 - [A0A3Q2GUH6_HORSE]	35.18	7	7	199	22.2901	8.66064	0.937191	0.99712	0.996336	1.02269	1.00153	1.00738	Quantified
A0A5F5PMF5	Ankyrin 1	ANK1		Ankyrin 1 OS=Equus caballus OX=9796 GN=ANK1 PE=4 SV=1 - [A0A5F5PMF5_HORSE]	2.59	3	5	1855	203.646	6.68311	1.01913	1.03138	0.939767	1.12323	0.93102	0.993659	Quantified
F6YXF3	Nestin	NES		Nestin OS=Equus caballus OX=9796 GN=NES PE=3 SV=2 - [F6YXF3_HORSE]	4.23	6	6	1795	197.8	4.38623	1.29972	1.17718	0.843816	0.873056	1.00081	0.725015	Quantified
A0A3Q2I5B1	H1.0 linker histone	H1-0		H1.0 linker histone OS=Equus caballus OX=9796 GN=H1-0 PE=3 SV=1 - [A0A3Q2I5B1_HORSE]	24.74	5	5	194	20.9062	10.9019	0.928967	0.72582	1.08627	1.0094	1.03582	1.2202	Quantified
A0A5F5PHM9	Cytochrome b5	CYB5A		Cytochrome b5 OS=Equus caballus OX=9796 GN=CYB5A PE=3 SV=1 - [A0A5F5PHM9_HORSE]	43.88	4	4	98	11.1816	5.69385	0.972806	1.09487	0.981473	0.99162	1.01666	0.923218	Quantified
K9K229	Proliferation-associated protein 2G4-like protein (Fragment)			Proliferation-associated protein 2G4-like protein (Fragment) OS=Equus caballus OX=9796 PE=2 SV=1 - [K9K229_HORSE]	19.28	6	6	363	40.3795	6.26514	1.00948	1.04828	0.967238	1.00185	0.977658	1.06431	Quantified
L7MRT3	Cytoplasmic dynein 1 intermediate chain 2-like protein (Fragment)	DYNC1I2		Cytoplasmic dynein 1 intermediate chain 2-like protein (Fragment) OS=Equus caballus OX=9796 GN=DYNC1I2 PE=2 SV=1 - [L7MRT3_HORSE]	5.83	2	2	326	35.9425	6.29053	0.985462	1.13852	0.923141	0.963673	0.944636	1.01819	Quantified
A0A5F5Q3C4	Surfeit locus protein 4	SURF4		Surfeit locus protein 4 OS=Equus caballus OX=9796 GN=SURF4 PE=3 SV=1 - [A0A5F5Q3C4_HORSE]	16.41	2	2	128	14.8875	6.50732	0.907537	1.02342	1.04716	1.06349	0.943301	1.0688	Quantified
F6SQY2	Cytochrome c oxidase subunit 7A2	COX7A2		Cytochrome c oxidase subunit 7A2 OS=Equus caballus OX=9796 GN=COX7A2 PE=3 SV=2 - [F6SQY2_HORSE]	25.56	2	2	90	10.0395	10.3452	1.05092	0.978279	0.977735	1.11419	0.967359	0.956448	Quantified
H9GZW4	Ubiquitin recognition factor in ER associated degradation 1	UFD1		Ubiquitin recognition factor in ER associated degradation 1 OS=Equus caballus OX=9796 GN=UFD1 PE=3 SV=1 - [H9GZW4_HORSE]	17.92	4	4	307	34.4783	6.69775	1.02387	1.03297	0.969001	0.996466	1.02561	1.06281	Quantified
F6YWV8	Transmembrane p24 trafficking protein 4	TMED4		Transmembrane p24 trafficking protein 4 OS=Equus caballus OX=9796 GN=TMED4 PE=3 SV=2 - [F6YWV8_HORSE]	10.23	3	3	342	38.4287	9.42236	0.940888	1.01504	1.02563	0.943541	0.940392	1.1225	Quantified
A0A3Q2HD69	Kinesin light chain	KLC1	FUNCTION: Kinesin is a microtubule-associated force-producing protein that may play a role in organelle transport. {ECO:0000256|RuleBase:RU367020}.	Kinesin light chain OS=Equus caballus OX=9796 GN=KLC1 PE=3 SV=2 - [A0A3Q2HD69_HORSE]	6.72	3	4	551	62.6625	5.61768	0.904779	1.03586	1.01853	0.996187	1.00232	1.00934	Quantified
A0A5F5PNZ7	ATP binding cassette subfamily B member 8	ABCB8		ATP binding cassette subfamily B member 8 OS=Equus caballus OX=9796 GN=ABCB8 PE=4 SV=1 - [A0A5F5PNZ7_HORSE]	2.08	1	1	625	67.6799	8.99756	1.0176	1.04458	0.946754	0.951613	1.06184	1.01786	Quantified
A0A3Q2HUA3	Vesicle-fusing ATPase	VPS4A		Vesicle-fusing ATPase OS=Equus caballus OX=9796 GN=VPS4A PE=3 SV=2 - [A0A3Q2HUA3_HORSE]	16.93	5	6	437	48.9761	7.78174	1.01991	0.998137	0.998653	1.02806	1.05849	0.96048	Quantified
F7BKR4	Uncharacterized protein	PAM16		Uncharacterized protein OS=Equus caballus OX=9796 GN=PAM16 PE=3 SV=3 - [F7BKR4_HORSE]	8.8	1	1	125	13.8322	9.40771	0.962164	1.02999	1.08951	1.1879	0.906019	0.887885	Quantified
F6YUX4	Transcription factor A, mitochondrial	TFAM		Transcription factor A, mitochondrial OS=Equus caballus OX=9796 GN=TFAM PE=4 SV=3 - [F6YUX4_HORSE]	19.51	6	6	246	28.6398	9.61279	0.965487	0.994911	1.01645	1.02979	1.07503	0.919511	Quantified
A0A3Q2LJA8	Sorbin and SH3 domain containing 1	SORBS1		Sorbin and SH3 domain containing 1 OS=Equus caballus OX=9796 GN=SORBS1 PE=4 SV=2 - [A0A3Q2LJA8_HORSE]	6.05	5	5	843	93.9502	6.75635	1.05931	1.09869	1.03973	0.960998	1.04269	0.876044	Quantified
A0A5F5PK95	Aldehyde dehydrogenase 9 family member A1	ALDH9A1		Aldehyde dehydrogenase 9 family member A1 OS=Equus caballus OX=9796 GN=ALDH9A1 PE=3 SV=1 - [A0A5F5PK95_HORSE]	7.61	1	4	565	62.7538	7.60596	1.05487	1.13207	1.06871	0.852944	1.03775	0.894598	Quantified
F6YND8	Pyruvate dehydrogenase phosphatase regulatory subunit	PDPR		Pyruvate dehydrogenase phosphatase regulatory subunit OS=Equus caballus OX=9796 GN=PDPR PE=3 SV=3 - [F6YND8_HORSE]	6.48	5	5	879	99.6471	6.62451	0.984186	0.945471	0.990693	1.04736	1.02243	0.962869	Quantified
K9K3L9	ADP-ribosylation factor-like protein 8B-like protein (Fragment)			ADP-ribosylation factor-like protein 8B-like protein (Fragment) OS=Equus caballus OX=9796 PE=2 SV=1 - [K9K3L9_HORSE]	18.99	2	3	158	18.1343	8.68994	0.968409	1.0524	0.999164	0.923853	0.989241	1.11735	Quantified
K9KAC2	Putative saccharopine dehydrogenase-like protein (Fragment)			Putative saccharopine dehydrogenase-like protein (Fragment) OS=Equus caballus OX=9796 PE=2 SV=1 - [K9KAC2_HORSE]	6.4	2	2	328	36.3395	8.92432	0.948432	0.91274	1.05513	1.08854	1.02038	1.0176	Quantified
K9KA47	26S proteasome non-ATPase regulatory subunit 10-like protein (Fragment)			26S proteasome non-ATPase regulatory subunit 10-like protein (Fragment) OS=Equus caballus OX=9796 PE=2 SV=1 - [K9KA47_HORSE]	30.19	3	3	106	11.543	6.3667	0.999929	0.982122	1.01726	1.049	1.0021	1.04779	Quantified
F7DTQ9	E2 ubiquitin-conjugating enzyme	UBE2K		E2 ubiquitin-conjugating enzyme OS=Equus caballus OX=9796 GN=UBE2K PE=3 SV=1 - [F7DTQ9_HORSE]	26	5	5	200	22.3926	5.43994	1.12572	0.93547	0.981448	1.07754	0.977842	0.927347	Quantified
A0A5F5PXG7	Uncharacterized protein	PTMS		Uncharacterized protein OS=Equus caballus OX=9796 GN=PTMS PE=3 SV=1 - [A0A5F5PXG7_HORSE]	22.55	2	2	102	11.5092	4.15771	0.960146	1.04485	1.08743	0.981436	0.952906	1.00045	Quantified
A0A3Q2IBS2	Uncharacterized protein	PURB		Uncharacterized protein OS=Equus caballus OX=9796 GN=PURB PE=3 SV=1 - [A0A3Q2IBS2_HORSE]	12.21	3	3	303	32.6193	5.42725	0.981286	1.06606	1.03033	1.09629	0.920898	1.03086	Quantified
K9K395	Inorganic diphosphatase (Fragment)			Inorganic diphosphatase (Fragment) OS=Equus caballus OX=9796 PE=2 SV=1 - [K9K395_HORSE]	21.13	6	6	265	29.9629	5.45264	0.991712	0.921742	1.06261	1.07901	0.901881	1.09708	Quantified
A0A5F5PN07	Carnitine O-palmitoyltransferase	CPT1B		Carnitine O-palmitoyltransferase OS=Equus caballus OX=9796 GN=CPT1B PE=3 SV=1 - [A0A5F5PN07_HORSE]	8.53	6	6	797	90.5065	8.49951	0.983607	1.04473	0.917211	1.02831	0.943044	1.05269	Quantified
A0A3Q2HW52	Poly [ADP-ribose] polymerase	PARP1	FUNCTION: Poly-ADP-ribosyltransferase that mediates poly-ADP-ribosylation of proteins and plays a key role in DNA repair. {ECO:0000256|PIRNR:PIRNR000489}.	Poly [ADP-ribose] polymerase OS=Equus caballus OX=9796 GN=PARP1 PE=4 SV=1 - [A0A3Q2HW52_HORSE]	2.67	3	3	973	108.411	8.95361	1.21057	0.954318	0.907333	1.00324	1.10416	0.779402	Quantified
K9KEI3	Eukaryotic peptide chain release factor subunit 1 (Fragment)			Eukaryotic peptide chain release factor subunit 1 (Fragment) OS=Equus caballus OX=9796 PE=2 SV=1 - [K9KEI3_HORSE]	6.99	2	2	329	36.8372	7.44482	1.04726	1.10756	0.937636	1.05785	0.946043	0.979559	Quantified
F7BZJ8	Serine/threonine-protein phosphatase 2A activator	PTPA	FUNCTION: PPIases accelerate the folding of proteins. It catalyzes the cis-trans isomerization of proline imidic peptide bonds in oligopeptides. {ECO:0000256|RuleBase:RU361210}.	Serine/threonine-protein phosphatase 2A activator OS=Equus caballus OX=9796 GN=PTPA PE=3 SV=3 - [F7BZJ8_HORSE]	22.11	6	6	294	33.3819	6.45557	0.868326	1.00271	1.04873	1.03454	0.978417	1.08751	Quantified
F7DNV3	Peptidyl-prolyl cis-trans isomerase	PIN4		Peptidyl-prolyl cis-trans isomerase OS=Equus caballus OX=9796 GN=PIN4 PE=3 SV=3 - [F7DNV3_HORSE]	36.36	6	6	154	16.5246	10.1694	0.902024	1.05837	1.04667	1.04268	1.03359	0.977523	Quantified
Q2QLB1	Caveolin-2	CAV2	FUNCTION: May act as a scaffolding protein within caveolar membranes. Interacts directly with G-protein alpha subunits and can functionally regulate their activity. Acts as an accessory protein in conjunction with CAV1 in targeting to lipid rafts and driving caveolae formation. Positive regulator of cellular mitogenesis of the MAPK signaling pathway. Required for the insulin-stimulated nuclear tr…	Caveolin-2 OS=Equus caballus OX=9796 GN=CAV2 PE=3 SV=1 - [CAV2_HORSE]	14.81	2	2	162	18.0822	5.68115	0.945352	0.981623	1.0728	0.992683	0.991965	1.03908	Quantified
A0A3Q2KU89	Kinesin light chain	KLC2	FUNCTION: Kinesin is a microtubule-associated force-producing protein that may play a role in organelle transport. {ECO:0000256|RuleBase:RU367020}.	Kinesin light chain OS=Equus caballus OX=9796 GN=KLC2 PE=3 SV=2 - [A0A3Q2KU89_HORSE]	3.31	1	2	543	59.5884	7.12256	0.884569	1.2864	1.01145	1.03369	0.967704	0.883098	Quantified
F6WY40	Endoplasmic reticulum protein 44	ERP44		Endoplasmic reticulum protein 44 OS=Equus caballus OX=9796 GN=ERP44 PE=4 SV=2 - [F6WY40_HORSE]	13.79	5	5	406	46.8763	5.31299	0.990598	1.08031	0.994695	0.99828	0.998388	1.03288	Quantified
H9GZM3	39S ribosomal protein L52, mitochondrial	MRPL52		39S ribosomal protein L52, mitochondrial OS=Equus caballus OX=9796 GN=MRPL52 PE=3 SV=3 - [H9GZM3_HORSE]	15.38	1	1	117	12.9257	10.4038	1.11244	0.994164	0.996819	0.978519	1.04842	0.911904	Quantified
F7A445	DnaJ heat shock protein family (Hsp40) member C7	DNAJC7		DnaJ heat shock protein family (Hsp40) member C7 OS=Equus caballus OX=9796 GN=DNAJC7 PE=4 SV=2 - [F7A445_HORSE]	9.83	5	5	478	54.8581	8.29443	1.08132	1.03319	1.03969	0.891433	0.942798	1.06697	Quantified
F7CGI0	60S ribosomal protein L34	RPL34		60S ribosomal protein L34 OS=Equus caballus OX=9796 GN=RPL34 PE=3 SV=2 - [F7CGI0_HORSE]	18.01	6	6	272	30.9698	11.5757	0.897783	0.868988	1.03173	1.05195	1.06197	1.01586	Quantified
K9K4G5	Coiled-coil domain-containing protein 43 (Fragment)			Coiled-coil domain-containing protein 43 (Fragment) OS=Equus caballus OX=9796 PE=2 SV=1 - [K9K4G5_HORSE]	13.61	2	2	169	19.6753	5.66846	0.944272	1.02	1.10771	1.02159	0.845471	0.996378	Quantified
A0A5F5Q2I2	Methyltransferase like 26	METTL26		Methyltransferase like 26 OS=Equus caballus OX=9796 GN=METTL26 PE=3 SV=1 - [A0A5F5Q2I2_HORSE]	7.87	1	1	127	13.9908	6.04932	1.06754	0.904195	0.840938	1.28874	1.01206	0.873494	Quantified
F6QK77	Deoxyribonuclease	DNASE1L1		Deoxyribonuclease OS=Equus caballus OX=9796 GN=DNASE1L1 PE=3 SV=2 - [F6QK77_HORSE]	7.54	2	2	305	34.2899	6.03662	0.954953	1.10699	0.990203	1.01707	1.06901	0.968611	Quantified
F6T2K8	Dermatopontin	DPT		Dermatopontin OS=Equus caballus OX=9796 GN=DPT PE=3 SV=2 - [F6T2K8_HORSE]	12.86	3	3	210	25.0653	5.021	0.994378	1.00204	0.990022	0.969086	0.977389	1.11695	Quantified
F7B7D8	Metallothionein	MT4	FUNCTION: Metallothioneins have a high content of cysteine residues that bind various heavy metals. {ECO:0000256|RuleBase:RU000621}.	Metallothionein OS=Equus caballus OX=9796 GN=MT4 PE=3 SV=1 - [F7B7D8_HORSE]	58.06	3	3	62	6.44141	7.84033	1.20075	1.15463	0.756601	0.688363	1.39665	0.861269	Quantified
F7DNY7	Endoplasmic reticulum resident protein 29	ERP29	FUNCTION: Does not seem to be a disulfide isomerase. {ECO:0000256|PIRNR:PIRNR027352}.	Endoplasmic reticulum resident protein 29 OS=Equus caballus OX=9796 GN=ERP29 PE=4 SV=2 - [F7DNY7_HORSE]	8.43	2	2	261	29.2232	6.15088	0.902585	1.09319	1.06932	1.0856	1.01616	0.917967	Quantified
A0A5F5PNA8	Glutathione-dependent dehydroascorbate reductase	GSTO1		Glutathione-dependent dehydroascorbate reductase OS=Equus caballus OX=9796 GN=GSTO1 PE=3 SV=1 - [A0A5F5PNA8_HORSE]	13.44	1	6	387	44.8558	6.0874	1.11743	1.04289	0.848798	1.00041	1.15689	0.74013	Quantified
F2VYX6	MHC class I antigen (Fragment)	Eqas-N		MHC class I antigen (Fragment) OS=Equus asinus OX=9793 GN=Eqas-N PE=2 SV=1 - [F2VYX6_EQUAS]	13.2	2	5	356	40.0509	6.20166	0.964677	1.3324	1.13454	1.02124	0.821032	0.800014	Quantified
A0A5F5PQ85	Protein phosphatase methylesterase 1	PPME1	FUNCTION: Demethylates proteins that have been reversibly carboxymethylated. {ECO:0000256|PIRNR:PIRNR022950}.	Protein phosphatase methylesterase 1 OS=Equus caballus OX=9796 GN=PPME1 PE=3 SV=1 - [A0A5F5PQ85_HORSE]	4.75	2	2	400	43.845	5.84619	1.03644	0.977325	0.935101	1.04634	1.03468	1.01307	Quantified
F7CTS5	Eukaryotic translation initiation factor 2 subunit 1	EIF2S1		Eukaryotic translation initiation factor 2 subunit 1 OS=Equus caballus OX=9796 GN=EIF2S1 PE=2 SV=1 - [F7CTS5_HORSE]	19.37	6	6	315	36.1154	5.08447	1.05118	0.949301	0.977094	0.995128	1.06523	1.04055	Quantified
A0A5F5PXD0	N-acetylneuraminate synthase	NANS		N-acetylneuraminate synthase OS=Equus caballus OX=9796 GN=NANS PE=4 SV=1 - [A0A5F5PXD0_HORSE]	14.62	1	3	253	28.8963	4.08154	1.05412	0.862266	1.09824	1.01815	0.95176	1.06506	Quantified
A0A3Q2LJD3	LRRcap domain-containing protein	ANP32A		LRRcap domain-containing protein OS=Equus caballus OX=9796 GN=ANP32A PE=4 SV=2 - [A0A3Q2LJD3_HORSE]	14.45	1	3	256	28.5188	4.17041	1.08492	1.00713	0.916257	1.02267	1.10123	0.905642	Quantified
A0A0A7LUC5	ATP synthase subunit a	ATP6		ATP synthase subunit a OS=Equus burchellii quagga OX=89252 GN=ATP6 PE=3 SV=1 - [A0A0A7LUC5_EQUBU]	3.98	1	1	226	24.9536	9.99365	0.576423	1.05507	0.799912	1.14852	1.25728	1.1854	Quantified
A0A5F5PNR6	Eukaryotic translation initiation factor 4C	EIF1AX		Eukaryotic translation initiation factor 4C OS=Equus caballus OX=9796 GN=EIF1AX PE=3 SV=1 - [A0A5F5PNR6_HORSE]	16.54	2	2	127	14.4782	5.33838	0.93464	1.0347	0.926144	0.938342	0.962887	1.21489	Quantified
F7BPB8	Sepiapterin reductase	SPR		Sepiapterin reductase OS=Equus caballus OX=9796 GN=SPR PE=3 SV=2 - [F7BPB8_HORSE]	17.98	4	4	267	28.7611	8.32373	1.04124	0.976494	0.979627	0.97184	1.02705	0.971724	Quantified
A0A5F5PTA3	Kelch like family member 31	KLHL31		Kelch like family member 31 OS=Equus caballus OX=9796 GN=KLHL31 PE=4 SV=1 - [A0A5F5PTA3_HORSE]	7.89	4	4	634	70.0299	6.72705	0.923849	1.03754	1.01319	0.978968	1.00008	1.06489	Quantified
F6YL70	Mitofusin 2	MFN2		Mitofusin 2 OS=Equus caballus OX=9796 GN=MFN2 PE=4 SV=2 - [F6YL70_HORSE]	3.04	2	2	757	86.2499	6.7417	1.28209	0.884418	0.932079	0.886772	1.11003	0.872383	Quantified
F6RT71	Eukaryotic translation initiation factor 5	EIF5		Eukaryotic translation initiation factor 5 OS=Equus caballus OX=9796 GN=EIF5 PE=3 SV=1 - [F6RT71_HORSE]	6.28	2	3	430	48.9777	5.57959	1.00463	0.847742	0.982557	1.1233	1.01712	1.04845	Quantified
F6WY54	NIMA related kinase 7	NEK7		NIMA related kinase 7 OS=Equus caballus OX=9796 GN=NEK7 PE=3 SV=2 - [F6WY54_HORSE]	24.14	6	6	319	36.5836	8.74854	0.936284	0.917561	1.01236	0.967681	1.01792	1.09071	Quantified
F7AAA8	Peptidyl-prolyl cis-trans isomerase	PPIC	FUNCTION: PPIases accelerate the folding of proteins. It catalyzes the cis-trans isomerization of proline imidic peptide bonds in oligopeptides. {ECO:0000256|RuleBase:RU363019}.	Peptidyl-prolyl cis-trans isomerase OS=Equus caballus OX=9796 GN=PPIC PE=3 SV=2 - [F7AAA8_HORSE]	7.55	1	2	212	22.6558	7.98682	0.913603	1.10537	0.795698	0.983548	1.15262	1.07845	Quantified
A0A3Q2H613	Uncharacterized protein	LOC100051754		Uncharacterized protein OS=Equus caballus OX=9796 GN=LOC100051754 PE=3 SV=1 - [A0A3Q2H613_HORSE]	12.73	1	1	110	12.1249	3.77686	1.29935	1.0586	0.976419	0.878298	1.1235	0.695339	Quantified
A0A0S2LSJ6	ATP synthase protein 8	ATP8	FUNCTION: Mitochondrial membrane ATP synthase (F(1)F(0) ATP synthase or Complex V) produces ATP from ADP in the presence of a proton gradient across the membrane which is generated by electron transport complexes of the respiratory chain. F-type ATPases consist of two structural domains, F(1) - containing the extramembraneous catalytic core and F(0) - containing the membrane proton channel, linke…	ATP synthase protein 8 OS=Equus asinus OX=9793 GN=ATP8 PE=3 SV=1 - [A0A0S2LSJ6_EQUAS]	41.79	4	4	67	7.87318	9.90576	0.977446	1.04307	1.02863	1.01256	0.965978	0.973669	Quantified
F6VPI8	Uncharacterized protein	DDT		Uncharacterized protein OS=Equus caballus OX=9796 GN=DDT PE=3 SV=2 - [F6VPI8_HORSE]	23.73	3	3	118	12.7908	7.13721	0.89142	0.96387	0.865438	0.95698	1.09497	1.30371	Quantified
F7C619	Mitochondrial import inner membrane translocase subunit	TIMM8B	FUNCTION: Mitochondrial intermembrane chaperone that participates in the import and insertion of some multi-pass transmembrane proteins into the mitochondrial inner membrane. Also required for the transfer of beta-barrel precursors from the TOM complex to the sorting and assembly machinery (SAM complex) of the outer membrane. Acts as a chaperone-like protein that protects the hydrophobic precurso…	Mitochondrial import inner membrane translocase subunit OS=Equus caballus OX=9796 GN=TIMM8B PE=3 SV=2 - [F7C619_HORSE]	19.39	2	2	98	11.4148	9.20264	0.7782	0.956253	1.01069	1.29936	1.09966	0.872071	Quantified
Q8MIP0	Ferritin heavy chain	FTH1	FUNCTION: Stores iron in a soluble, non-toxic, readily available form. Important for iron homeostasis. Has ferroxidase activity. Iron is taken up in the ferrous form and deposited as ferric hydroxides after oxidation. Also plays a role in delivery of iron to cells. Mediates iron uptake in capsule cells of the developing kidney (By similarity). {ECO:0000250}.	Ferritin heavy chain OS=Equus caballus OX=9796 GN=FTH1 PE=2 SV=3 - [FRIH_HORSE]	13.19	2	2	182	21.2553	5.70654	1.03402	1.07716	1.10602	0.929075	0.92784	0.969111	Quantified
F7CQ91	Cytochrome c oxidase assembly factor 3	COA3		Cytochrome c oxidase assembly factor 3 OS=Equus caballus OX=9796 GN=COA3 PE=3 SV=1 - [F7CQ91_HORSE]	16.98	2	2	106	11.6511	9.24658	0.951609	1.04927	1.02105	1.1144	0.963833	0.919133	Quantified
A0A5F5PZ92	Protein arginine N-methyltransferase 5	PRMT5	FUNCTION: Arginine methyltransferase that can both catalyze the formation of omega-N monomethylarginine (MMA) and symmetrical dimethylarginine (sDMA). {ECO:0000256|PIRNR:PIRNR015894}.	Protein arginine N-methyltransferase 5 OS=Equus caballus OX=9796 GN=PRMT5 PE=3 SV=1 - [A0A5F5PZ92_HORSE]	10.32	6	6	620	71.4411	6.90283	0.990622	0.989971	1.03768	0.961277	1.00953	1.04118	Quantified
A0A3Q2I1L8	Ubiquitin carboxyl-terminal hydrolase	UCHL1		Ubiquitin carboxyl-terminal hydrolase OS=Equus caballus OX=9796 GN=UCHL1 PE=3 SV=2 - [A0A3Q2I1L8_HORSE]	22.54	4	4	213	24.0572	5.79541	1.04833	0.916129	1.09009	1.19829	0.87582	0.994417	Quantified
F6Q645	Dehydrogenase/reductase 11	DHRS11		Dehydrogenase/reductase 11 OS=Equus caballus OX=9796 GN=DHRS11 PE=3 SV=3 - [F6Q645_HORSE]	10.38	3	3	260	28.2332	6.85889	1.07324	1.05309	1.00298	1.01658	0.996691	0.934234	Quantified
F7DUL4	MAP7 domain containing 1	MAP7D1		MAP7 domain containing 1 OS=Equus caballus OX=9796 GN=MAP7D1 PE=3 SV=2 - [F7DUL4_HORSE]	3.31	2	2	815	90.014	10.0962	1.10218	0.974092	0.913867	0.942331	1.08792	1.01456	Quantified
A0A5F5Q0U3	Zyxin	ZYX		Zyxin OS=Equus caballus OX=9796 GN=ZYX PE=4 SV=1 - [A0A5F5Q0U3_HORSE]	7.65	3	3	601	64.5005	6.27783	1.00293	0.995585	0.904555	1.13316	0.97668	1.05595	Quantified
A0A5F5PZ82	Transmembrane protein 132A	TMEM132A		Transmembrane protein 132A OS=Equus caballus OX=9796 GN=TMEM132A PE=4 SV=1 - [A0A5F5PZ82_HORSE]	8.64	3	3	243	26.1255	10.3745	0.933004	1.0302	1.00555	0.947354	1.04669	1.08187	Quantified
F6YNX6	Calcium/calmodulin dependent protein kinase I	CAMK1		Calcium/calmodulin dependent protein kinase I OS=Equus caballus OX=9796 GN=CAMK1 PE=3 SV=2 - [F6YNX6_HORSE]	2.43	1	1	412	45.4608	5.43994	0.741805	1.08186	1.09256	0.991086	1.03479	1.1097	Quantified
F7DQ57	Phosphoglucomutase 5	PGM5		Phosphoglucomutase 5 OS=Equus caballus OX=9796 GN=PGM5 PE=3 SV=2 - [F7DQ57_HORSE]	17.11	9	9	567	62.0887	7.40088	1.07396	1.01926	1.01597	0.973165	1.00345	1.02649	Quantified
F6VRT8	Prefoldin subunit 3	VBP1	FUNCTION: Binds specifically to cytosolic chaperonin (c-CPN) and transfers target proteins to it. Binds to nascent polypeptide chain and promotes folding in an environment in which there are many competing pathways for nonnative proteins. {ECO:0000256|PIRNR:PIRNR016396}.	Prefoldin subunit 3 OS=Equus caballus OX=9796 GN=VBP1 PE=3 SV=2 - [F6VRT8_HORSE]	29.03	5	5	186	20.9257	5.19873	0.929481	1.0209	1.12305	0.950422	0.96578	1.06102	Quantified
K9KE90	Elongation factor G, mitochondrial-like protein (Fragment)			Elongation factor G, mitochondrial-like protein (Fragment) OS=Equus caballus OX=9796 PE=2 SV=1 - [K9KE90_HORSE]	5.65	2	2	336	36.7912	5.46533	1.13405	1.08923	0.941281	0.916888	1.16679	0.782247	Quantified
F6Z4C3	Ubiquinone biosynthesis O-methyltransferase, mitochondrial	COQ3	FUNCTION: O-methyltransferase that catalyzes the 2 O-methylation steps in the ubiquinone biosynthetic pathway. {ECO:0000256|HAMAP-Rule:MF_03190}.	Ubiquinone biosynthesis O-methyltransferase, mitochondrial OS=Equus caballus OX=9796 GN=COQ3 PE=3 SV=2 - [F6Z4C3_HORSE]	16.49	5	5	370	41.4759	6.78564	0.960796	0.962697	0.998367	1.00903	1.07963	1.00704	Quantified
F7CIT6	EEF1A lysine methyltransferase 1	EEF1AKMT1	FUNCTION: Protein-lysine methyltransferase that selectively catalyzes the trimethylation of EEF1A at 'Lys-79'. {ECO:0000256|HAMAP-Rule:MF_03187}.	EEF1A lysine methyltransferase 1 OS=Equus caballus OX=9796 GN=EEF1AKMT1 PE=3 SV=1 - [F7CIT6_HORSE]	10.75	2	2	214	24.3909	4.70361	1.34381	0.967163	0.84566	0.996627	1.02361	0.829899	Quantified
F6QED3	Lactate dehydrogenase D	LDHD		Lactate dehydrogenase D OS=Equus caballus OX=9796 GN=LDHD PE=3 SV=2 - [F6QED3_HORSE]	10.54	4	4	484	51.9064	6.84424	1.14722	1.01161	0.813866	1.11401	0.937545	0.925071	Quantified
A0A5F5PLW8	Erythrocyte membrane protein band 4.2	EPB42		Erythrocyte membrane protein band 4.2 OS=Equus caballus OX=9796 GN=EPB42 PE=3 SV=1 - [A0A5F5PLW8_HORSE]	1.42	1	1	632	70.8859	6.53662	1.01422	1.35895	0.660706	1.95323	0.602577	0.533884	Quantified
A0A3Q2KV13	RBR-type E3 ubiquitin transferase	ARIH1		RBR-type E3 ubiquitin transferase OS=Equus caballus OX=9796 GN=ARIH1 PE=4 SV=1 - [A0A3Q2KV13_HORSE]	9.75	5	5	554	63.8897	5.10986	1.01365	0.985824	1.04095	1.0208	0.999499	0.967428	Quantified
F6PZR3	DnaJ heat shock protein family (Hsp40) member B5	DNAJB5		DnaJ heat shock protein family (Hsp40) member B5 OS=Equus caballus OX=9796 GN=DNAJB5 PE=4 SV=2 - [F6PZR3_HORSE]	9.76	3	3	420	47.2274	9.37842	1.00289	1.03664	0.949212	0.969274	1.09193	1.0098	Quantified
A0A3Q2I352	Actin binding LIM protein 1	ABLIM1		Actin binding LIM protein 1 OS=Equus caballus OX=9796 GN=ABLIM1 PE=4 SV=1 - [A0A3Q2I352_HORSE]	10.39	7	8	693	78.1342	8.44092	0.972618	0.96886	0.873489	0.954398	0.848397	1.39987	Quantified
A0A3Q2L7Y3	Junctional sarcoplasmic reticulum protein 1	JSRP1		Junctional sarcoplasmic reticulum protein 1 OS=Equus caballus OX=9796 GN=JSRP1 PE=4 SV=2 - [A0A3Q2L7Y3_HORSE]	5.99	2	2	334	36.5773	11.561	0.831489	1.10832	1.0895	0.976176	0.954115	1.05753	Quantified
A0A3Q2KPJ8	Peptidylprolyl isomerase	FKBP5		Peptidylprolyl isomerase OS=Equus caballus OX=9796 GN=FKBP5 PE=4 SV=1 - [A0A3Q2KPJ8_HORSE]	4.37	1	2	412	45.88	5.36377	1.04007	0.97115	1.14458	0.926423	0.883697	1.09573	Quantified
F7D3E3	UMP-CMP kinase	CMPK1	FUNCTION: Catalyzes the phosphorylation of pyrimidine nucleoside monophosphates at the expense of ATP. Plays an important role in de novo pyrimidine nucleotide biosynthesis. Has preference for UMP and CMP as phosphate acceptors. Also displays broad nucleoside diphosphate kinase activity. {ECO:0000256|HAMAP-Rule:MF_03172}.	UMP-CMP kinase OS=Equus caballus OX=9796 GN=CMPK1 PE=3 SV=2 - [F7D3E3_HORSE]	16.67	3	3	228	26.0335	8.57275	1.07632	1.0645	1.00583	1.02703	0.92605	0.969228	Quantified
F6XV19	Parvin beta	PARVB		Parvin beta OS=Equus caballus OX=9796 GN=PARVB PE=3 SV=2 - [F6XV19_HORSE]	6.3	2	2	365	41.4882	6.72705	1.0774	1.09902	1.01363	0.913129	0.961609	0.964638	Quantified
A0A5F5PGK9	Ribosomal protein L10	RPL10		Ribosomal protein L10 OS=Equus caballus OX=9796 GN=RPL10 PE=4 SV=1 - [A0A5F5PGK9_HORSE]	26.4	5	5	178	20.4528	10.521	0.889057	0.980471	1.05476	1.08746	0.986582	1.00492	Quantified
A0A3Q2HYA3	Uncharacterized protein	ATP5MD		Uncharacterized protein OS=Equus caballus OX=9796 GN=ATP5MD PE=4 SV=1 - [A0A3Q2HYA3_HORSE]	25.86	1	1	58	6.45139	9.83252	1.02505	1.00701	1.06438	0.970847	0.928214	1.06339	Quantified
K9K2T2	Protein-synthesizing GTPase (Fragment)			Protein-synthesizing GTPase (Fragment) OS=Equus caballus OX=9796 PE=2 SV=1 - [K9K2T2_HORSE]	17.14	6	6	455	49.4134	8.39697	0.99888	0.959628	1.00985	1.03802	0.974684	1.04872	Quantified
A0A5F5PWM7	Copine 3	CPNE3		Copine 3 OS=Equus caballus OX=9796 GN=CPNE3 PE=3 SV=1 - [A0A5F5PWM7_HORSE]	7.4	3	3	500	55.8982	5.70654	0.97489	0.966087	1.08552	1.04651	0.977741	0.981646	Quantified
A0A3Q2HGI3	GOLD domain-containing protein	TMED2		GOLD domain-containing protein OS=Equus caballus OX=9796 GN=TMED2 PE=3 SV=1 - [A0A3Q2HGI3_HORSE]	14.93	3	3	201	22.7183	5.17334	1.07814	1.09245	0.995357	0.972455	0.930447	0.961616	Quantified
F7AEL2	ATP binding cassette subfamily F member 2	ABCF2		ATP binding cassette subfamily F member 2 OS=Equus caballus OX=9796 GN=ABCF2 PE=4 SV=1 - [F7AEL2_HORSE]	4.16	3	3	625	71.3897	7.23975	1.02547	0.995426	1.03563	1.0744	0.94209	1.0043	Quantified
A0A5F5PGG8	SH3 domain binding glutamate rich protein like 3	SH3BGRL3		SH3 domain binding glutamate rich protein like 3 OS=Equus caballus OX=9796 GN=SH3BGRL3 PE=3 SV=1 - [A0A5F5PGG8_HORSE]	20.45	2	2	88	9.52981	8.1626	0.966291	1.1765	1.06832	1.0423	0.965313	0.836736	Quantified
A0A5F5PWT7	GMP synthase (glutamine-hydrolyzing)	GMPS		GMP synthase (glutamine-hydrolyzing) OS=Equus caballus OX=9796 GN=GMPS PE=4 SV=1 - [A0A5F5PWT7_HORSE]	11.28	7	7	594	65.8324	7.47412	0.983134	1.02323	1.00488	0.978231	1.02669	1.05355	Quantified
F6XZY5	60S ribosomal protein L35	RPL35		60S ribosomal protein L35 OS=Equus caballus OX=9796 GN=RPL35 PE=3 SV=3 - [F6XZY5_HORSE]	18.75	2	2	96	11.0624	10.6675	0.995362	0.743277	1.11893	1.07154	0.990778	1.04757	Quantified
K9KFQ6	Cold shock domain-containing protein E1-like protein (Fragment)			Cold shock domain-containing protein E1-like protein (Fragment) OS=Equus caballus OX=9796 PE=2 SV=1 - [K9KFQ6_HORSE]	5.12	3	3	566	62.941	6.56592	1.18427	0.972915	0.959727	0.921861	1.07198	0.884644	Quantified
F6SN37	Protein S100	S100A8		Protein S100 OS=Equus caballus OX=9796 GN=S100A8 PE=3 SV=2 - [F6SN37_HORSE]	42.7	4	4	89	10.3863	5.19873	1.68172	0.887439	0.81402	0.926425	0.790943	0.84065	Quantified
A0A3Q2LFN8	Calcium regulated heat stable protein 1	CARHSP1		Calcium regulated heat stable protein 1 OS=Equus caballus OX=9796 GN=CARHSP1 PE=4 SV=2 - [A0A3Q2LFN8_HORSE]	23.13	2	2	147	15.838	7.88428	0.926577	0.983714	1.26307	1.00381	0.806698	1.08818	Quantified
F6WVD1	40S ribosomal protein S28	RPS28		40S ribosomal protein S28 OS=Equus caballus OX=9796 GN=RPS28 PE=3 SV=1 - [F6WVD1_HORSE]	46.38	3	3	69	7.8362	10.6968	0.999481	1.06655	1.01788	0.887384	1.05499	0.928365	Quantified
F6T2L8	40S ribosomal protein S18	RPS18		40S ribosomal protein S18 OS=Equus caballus OX=9796 GN=RPS18 PE=3 SV=2 - [F6T2L8_HORSE]	30.26	5	5	152	17.7079	10.9897	1.1066	0.980158	0.986096	1.02262	0.980008	0.971003	Quantified
Q6SJP3	Monocarboxylate transporter 1	SLC16A1		Monocarboxylate transporter 1 OS=Equus caballus OX=9796 GN=SLC16A1 PE=2 SV=1 - [Q6SJP3_HORSE]	6.6	3	3	500	53.8899	8.48486	1.1319	0.857765	0.948238	0.888622	0.954046	0.90819	Quantified
A0A5F5PVV4	Dynactin subunit 3	DCTN3		Dynactin subunit 3 OS=Equus caballus OX=9796 GN=DCTN3 PE=4 SV=1 - [A0A5F5PVV4_HORSE]	10.13	1	1	158	17.9625	7.28369	0.878535	0.93837	1.06388	1.01937	1.01722	1.12998	Quantified
F6Z006	Charged multivesicular body protein 5	CHMP5		Charged multivesicular body protein 5 OS=Equus caballus OX=9796 GN=CHMP5 PE=3 SV=2 - [F6Z006_HORSE]	10.5	2	2	219	24.5893	4.83057	1.10824	1.00136	0.969141	0.889428	1.12476	0.939984	Quantified
K9MDU5	MHC class II antigen	Eqca-DRB1		MHC class II antigen OS=Equus caballus OX=9796 GN=Eqca-DRB1 PE=2 SV=1 - [K9MDU5_HORSE]	15.41	1	4	266	29.915	7.31299	0.845698	1.10181	1.05436	0.912029	1.1464	0.976207	Quantified
K9MCF3	MHC class II antigen	Eqca-DRB1		MHC class II antigen OS=Equus caballus OX=9796 GN=Eqca-DRB1 PE=2 SV=1 - [K9MCF3_HORSE]	15.41	1	4	266	30.2482	7.54736	1.13944	1.14831	1.00707	1.22388	0.790087	0.729422	Quantified
Q6EAS4	Glucose transporter type 4, insulin-responsive	GLUT4		Glucose transporter type 4, insulin-responsive OS=Equus caballus OX=9796 GN=GLUT4 PE=2 SV=1 - [Q6EAS4_HORSE]	5.11	2	2	509	54.8352	6.91748	0.993655	0.948095	0.987579	0.974076	1.01064	1.11759	Quantified
F6UKI9	CheR domain-containing protein	LOC100057679		CheR domain-containing protein OS=Equus caballus OX=9796 GN=LOC100057679 PE=4 SV=2 - [F6UKI9_HORSE]	9.27	2	2	313	35.798	5.09717	0.876198	1.00904	0.99386	1.0228	1.02527	1.1317	Quantified
F6VU10	AFG3 like matrix AAA peptidase subunit 2	AFG3L2		AFG3 like matrix AAA peptidase subunit 2 OS=Equus caballus OX=9796 GN=AFG3L2 PE=3 SV=2 - [F6VU10_HORSE]	10.15	9	9	808	89.6586	8.646	0.953909	1.04018	1.07438	0.998911	1.01977	1.00933	Quantified
F6S1L5	OCIA domain containing 1	OCIAD1		OCIA domain containing 1 OS=Equus caballus OX=9796 GN=OCIAD1 PE=4 SV=2 - [F6S1L5_HORSE]	26.59	6	6	252	28.3551	7.88428	0.961671	0.916933	1.00896	0.996424	1.10107	0.923015	Quantified
F6QDH0	Ribosomal protein L19	RPL19		Ribosomal protein L19 OS=Equus caballus OX=9796 GN=RPL19 PE=3 SV=3 - [F6QDH0_HORSE]	17.35	3	3	196	23.4512	11.4731	1.18631	0.842961	0.963664	0.89511	1.11935	1.03064	Quantified
F6Y8U8	Isoleucyl-tRNA synthetase	IARS1		Isoleucyl-tRNA synthetase OS=Equus caballus OX=9796 GN=IARS1 PE=3 SV=3 - [F6Y8U8_HORSE]	4.51	4	4	1197	137.019	6.354	1.00246	1.08347	0.885315	1.02915	1.13923	0.971801	Quantified
K9KDZ4	Ubiquitin-protein ligase E3A-like protein (Fragment)			Ubiquitin-protein ligase E3A-like protein (Fragment) OS=Equus caballus OX=9796 PE=2 SV=1 - [K9KDZ4_HORSE]	10.08	3	3	377	43.589	4.86865	1.02084	1.06591	0.979373	0.88764	1.04658	0.981324	Quantified
F6ZUK6	Vitamin-K-epoxide reductase (warfarin-sensitive)	VKORC1L1		Vitamin-K-epoxide reductase (warfarin-sensitive) OS=Equus caballus OX=9796 GN=VKORC1L1 PE=3 SV=2 - [F6ZUK6_HORSE]	16.48	3	3	176	19.8227	9.12939	0.815402	1.00005	1.06974	1.07839	0.972166	1.07612	Quantified
F6ZJW3	Mitogen-activated protein kinase kinase 3	MAP2K3		Mitogen-activated protein kinase kinase 3 OS=Equus caballus OX=9796 GN=MAP2K3 PE=3 SV=2 - [F6ZJW3_HORSE]	16.82	4	5	321	36.5734	5.71924	1.07527	0.965191	1.01429	1.00505	0.984853	0.998538	Quantified
F7AME9	ER membrane protein complex subunit 7	EMC7		ER membrane protein complex subunit 7 OS=Equus caballus OX=9796 GN=EMC7 PE=3 SV=1 - [F7AME9_HORSE]	4.15	1	1	241	26.4184	9.24658	0.924521	0.981578	0.979619	1.10587	1.06489	0.986977	Quantified
A0A3Q2H332	Propionate--CoA ligase	ACSS2		Propionate--CoA ligase OS=Equus caballus OX=9796 GN=ACSS2 PE=3 SV=1 - [A0A3Q2H332_HORSE]	6.09	4	4	706	79.0946	6.45557	1.01842	1.08065	0.994054	1.04923	0.982796	0.899455	Quantified
F6ZLR1	SERPIN domain-containing protein	SERPINA3		SERPIN domain-containing protein OS=Equus caballus OX=9796 GN=SERPINA3 PE=3 SV=3 - [F6ZLR1_HORSE]	3.59	2	2	474	52.545	5.0083	0.987373	1.30843	0.881053	1.05724	0.778084	1.07117	Quantified
A0A3Q2I0E8	Myosin light chain kinase, smooth muscle	MYLK		Myosin light chain kinase, smooth muscle OS=Equus caballus OX=9796 GN=MYLK PE=3 SV=2 - [A0A3Q2I0E8_HORSE]	0.91	1	2	1987	216.472	7.89893	1.29969	1.08264	0.999168	0.849769	1.08157	0.724583	Quantified
A0A5F5Q346	Adipocyte plasma membrane-associated protein	APMAP		Adipocyte plasma membrane-associated protein OS=Equus caballus OX=9796 GN=APMAP PE=3 SV=1 - [A0A5F5Q346_HORSE]	4.04	2	2	446	49.3282	8.71924	0.959795	1.1694	1.03519	0.893371	0.941083	1.00221	Quantified
A0A3Q2KX80	UBX domain protein 1	UBXN1		UBX domain protein 1 OS=Equus caballus OX=9796 GN=UBXN1 PE=4 SV=1 - [A0A3Q2KX80_HORSE]	6.78	2	2	236	26.7328	7.95752	0.94672	1.07922	1.15849	0.981553	0.887373	1.01955	Quantified
A0A3Q2IHR3	Uncharacterized protein	LOC111767402		Uncharacterized protein OS=Equus caballus OX=9796 GN=LOC111767402 PE=3 SV=1 - [A0A3Q2IHR3_HORSE]	1.94	3	3	1549	174.296	7.37158	0.95894	1.00305	1.08647	1.05753	0.929214	0.978345	Quantified
F6UF75	Protein S100	S100A4		Protein S100 OS=Equus caballus OX=9796 GN=S100A4 PE=3 SV=1 - [F6UF75_HORSE]	27.72	3	3	101	11.7528	6.12549	1.0051	1.26203	0.815628	0.967518	1.08	0.924978	Quantified
A0A3Q2KIX4	4F5 domain-containing protein	SERF2		4F5 domain-containing protein OS=Equus caballus OX=9796 GN=SERF2 PE=3 SV=2 - [A0A3Q2KIX4_HORSE]	7.52	2	2	133	14.3446	11.8979	0.977402	1.04788	1.08512	0.910334	1.05439	0.943325	Quantified
A0A3Q2HE86	DnaJ heat shock protein family (Hsp40) member A3	DNAJA3		DnaJ heat shock protein family (Hsp40) member A3 OS=Equus caballus OX=9796 GN=DNAJA3 PE=3 SV=1 - [A0A3Q2HE86_HORSE]	6.97	3	3	502	53.9024	9.39307	1.01402	1.0382	0.990841	1.01071	1.02162	0.948556	Quantified
F6QF18	DNA fragmentation factor subunit alpha	DFFA		DNA fragmentation factor subunit alpha OS=Equus caballus OX=9796 GN=DFFA PE=4 SV=1 - [F6QF18_HORSE]	8.98	2	2	334	36.8127	4.86865	1.25706	0.913069	1.00008	0.875276	1.09101	0.881047	Quantified
F7BLU1	40S ribosomal protein S15a	RPS15A		40S ribosomal protein S15a OS=Equus caballus OX=9796 GN=RPS15A PE=3 SV=1 - [F7BLU1_HORSE]	17.69	2	2	130	14.83	10.1255	0.974871	0.990213	0.997935	1.05202	0.999532	1.03139	Quantified
F6WTJ7	Phosphoacetylglucosamine mutase	PGM3	FUNCTION: Catalyzes the conversion of GlcNAc-6-P into GlcNAc-1-P during the synthesis of uridine diphosphate/UDP-GlcNAc, a sugar nucleotide critical to multiple glycosylation pathways including protein N- and O-glycosylation. {ECO:0000256|PIRNR:PIRNR016408}.	Phosphoacetylglucosamine mutase OS=Equus caballus OX=9796 GN=PGM3 PE=3 SV=2 - [F6WTJ7_HORSE]	6.14	4	4	570	62.8776	5.73193	0.9993	0.961153	1.04224	0.994637	1.00462	1.05595	Quantified
A0A5F5PXX8	Charged multivesicular body protein 2B	CHMP2B		Charged multivesicular body protein 2B OS=Equus caballus OX=9796 GN=CHMP2B PE=3 SV=1 - [A0A5F5PXX8_HORSE]	15.12	3	3	172	19.0676	6.23975	0.998251	1.01288	0.922561	0.93196	1.04553	1.0741	Quantified
P02791	Ferritin light chain	FTL	FUNCTION: Stores iron in a soluble, non-toxic, readily available form. Important for iron homeostasis. Iron is taken up in the ferrous form and deposited as ferric hydroxides after oxidation. Also plays a role in delivery of iron to cells. Mediates iron uptake in capsule cells of the developing kidney (By similarity). {ECO:0000250}.	Ferritin light chain OS=Equus caballus OX=9796 GN=FTL PE=1 SV=4 - [FRIL_HORSE]	11.43	2	2	175	19.9651	5.59229	1.73468	0.898376	0.946851	0.832615	0.664048	0.97342	Quantified
A0A3Q2HUI9	E3 ubiquitin-protein ligase	UBR3	FUNCTION: Ubiquitin ligase protein which is a component of the N-end rule pathway. Recognizes and binds to proteins bearing specific N-terminal residues that are destabilizing according to the N-end rule, leading to their ubiquitination and subsequent degradation. {ECO:0000256|RuleBase:RU366018}.	E3 ubiquitin-protein ligase OS=Equus caballus OX=9796 GN=UBR3 PE=3 SV=2 - [A0A3Q2HUI9_HORSE]	1.54	3	3	1823	205.069	6.11279	1.00526	1.06999	1.09975	0.952742	0.958623	1.00857	Quantified
A0A5F5Q226	N-alpha-acetyltransferase 10, NatA catalytic subunit	NAA10		N-alpha-acetyltransferase 10, NatA catalytic subunit OS=Equus caballus OX=9796 GN=NAA10 PE=4 SV=1 - [A0A5F5Q226_HORSE]	5.45	1	1	220	24.832	5.51611	1.08985	1.02615	1.1261	0.967436	0.869401	0.986038	Quantified
A0A3Q2HG61	Uncharacterized protein			Uncharacterized protein OS=Equus caballus OX=9796 PE=4 SV=2 - [A0A3Q2HG61_HORSE]	18.24	3	3	170	19.6792	4.93213	1.01962	0.979369	1.00983	1.06679	0.953395	0.998493	Quantified
F6X0B5	Complex I-KFYI	NDUFC1		Complex I-KFYI OS=Equus caballus OX=9796 GN=NDUFC1 PE=3 SV=2 - [F6X0B5_HORSE]	27.63	2	2	76	8.68572	10.1987	1.05122	0.933927	0.904859	0.986129	0.976676	1.08527	Quantified
K9K1Z8	Cellular nucleic acid-binding protein-like protein (Fragment)			Cellular nucleic acid-binding protein-like protein (Fragment) OS=Equus caballus OX=9796 PE=2 SV=1 - [K9K1Z8_HORSE]	52.41	8	8	166	18.3101	7.7085	0.931184	1.01506	1.02672	1.0013	0.971244	1.0615	Quantified
F7CPD9	Thymopoietin	TMPO		Thymopoietin OS=Equus caballus OX=9796 GN=TMPO PE=3 SV=3 - [F7CPD9_HORSE]	7.56	1	3	450	50.2472	9.34912	0.970518	1.05016	0.990969	0.956032	0.985172	1.10238	Quantified
F6UVM8	Uncharacterized protein	NIPSNAP3A		Uncharacterized protein OS=Equus caballus OX=9796 GN=NIPSNAP3A PE=3 SV=2 - [F6UVM8_HORSE]	16.19	1	4	247	28.5606	9.37842	0.845301	1.0142	0.867044	1.16082	1.20517	0.890362	Quantified
A0A5F5PNY3	ER membrane protein complex subunit 1	EMC1		ER membrane protein complex subunit 1 OS=Equus caballus OX=9796 GN=EMC1 PE=3 SV=1 - [A0A5F5PNY3_HORSE]	2.78	2	2	971	109.266	7.6499	1.26893	0.9667	0.922909	0.829138	1.15235	0.902819	Quantified
F6PII6	Pyruvate carboxylase	PC	FUNCTION: Catalyzes a 2-step reaction, involving the ATP-dependent carboxylation of the covalently attached biotin in the first step and the transfer of the carboxyl group to pyruvate in the second. {ECO:0000256|PIRNR:PIRNR001594}.	Pyruvate carboxylase OS=Equus caballus OX=9796 GN=PC PE=4 SV=3 - [F6PII6_HORSE]	4.04	4	4	1139	125.052	6.87354	0.996557	1.1011	0.997692	1.00896	0.991252	0.936104	Quantified
F7C8W2	Family with sequence similarity 162 member A	FAM162A		Family with sequence similarity 162 member A OS=Equus caballus OX=9796 GN=FAM162A PE=3 SV=1 - [F7C8W2_HORSE]	30.32	4	4	155	17.5634	9.86182	0.922019	0.994161	1.04717	0.964299	1.08248	1.03378	Quantified
F7A769	Kynurenine aminotransferase 1	KYAT1		Kynurenine aminotransferase 1 OS=Equus caballus OX=9796 GN=KYAT1 PE=4 SV=3 - [F7A769_HORSE]	5.9	3	3	424	47.6161	6.53662	0.969864	0.79617	0.984918	1.18634	0.973129	1.17148	Quantified
A0A3Q2KS31	Uncharacterized protein	LOC111767503		Uncharacterized protein OS=Equus caballus OX=9796 GN=LOC111767503 PE=3 SV=2 - [A0A3Q2KS31_HORSE]	14.14	2	2	191	20.7089	5.10986	0.884483	1.01306	1.01093	1.04173	1.06096	0.975184	Quantified
F6RDB5	ATP-dependent (S)-NAD(P)H-hydrate dehydratase	NAXD	FUNCTION: Catalyzes the dehydration of the S-form of NAD(P)HX at the expense of ATP, which is converted to ADP. Together with NAD(P)HX epimerase, which catalyzes the epimerization of the S- and R-forms, the enzyme allows the repair of both epimers of NAD(P)HX, a damaged form of NAD(P)H that is a result of enzymatic or heat-dependent hydration. {ECO:0000256|HAMAP-Rule:MF_03157}.	ATP-dependent (S)-NAD(P)H-hydrate dehydratase OS=Equus caballus OX=9796 GN=NAXD PE=3 SV=3 - [F6RDB5_HORSE]	5.66	2	2	371	39.0163	7.1958	1.05212	0.988253	0.981063	0.919649	1.13667	0.8944	Quantified
A0A3Q2H950	Dynamin-1-like protein	DNM1L		Dynamin-1-like protein OS=Equus caballus OX=9796 GN=DNM1L PE=3 SV=1 - [A0A3Q2H950_HORSE]	7.9	5	5	696	77.3737	6.66846	1.11106	0.99429	0.958641	0.980281	1.05024	0.988167	Quantified
F6U999	Mesencephalic astrocyte derived neurotrophic factor	MANF		Mesencephalic astrocyte derived neurotrophic factor OS=Equus caballus OX=9796 GN=MANF PE=3 SV=2 - [F6U999_HORSE]	16.57	4	4	181	20.5857	8.80713	0.968076	1.01785	0.923846	0.981204	1.1096	1.04858	Quantified
F6SQK7	Uncharacterized protein	ANK2		Uncharacterized protein OS=Equus caballus OX=9796 GN=ANK2 PE=4 SV=3 - [F6SQK7_HORSE]	1.89	5	7	3958	433.371	5.03369	1.04349	1.04592	1.00721	1.03047	0.973744	0.9592	Quantified
A0A2K9YV01	Lysozyme	Lyz	FUNCTION: Lysozymes have primarily a bacteriolytic function; those in tissues and body fluids are associated with the monocyte-macrophage system and enhance the activity of immunoagents. {ECO:0000256|SAAS:SAAS01203843}.	Lysozyme OS=Equus asinus OX=9793 GN=Lyz PE=3 SV=1 - [A0A2K9YV01_EQUAS]	10.81	2	2	148	16.7056	9.43701	2.2371	1.05584	0.79299	0.865757	0.563106	0.553998	Quantified
B8K250	Pigment epithelium-derived factor			Pigment epithelium-derived factor OS=Equus caballus OX=9796 PE=2 SV=1 - [B8K250_HORSE]	10.79	4	4	417	46.1231	6.7417	0.998624	1.09706	0.93852	1.04062	0.940664	1.01231	Quantified
A0A3Q2HNG6	Maturin	MTURN		Maturin OS=Equus caballus OX=9796 GN=MTURN PE=3 SV=2 - [A0A3Q2HNG6_HORSE]	13.33	1	1	90	10.0984	3.77686	1.0489	0.903706	0.996321	0.90391	1.10524	1.07459	Quantified
A0A3Q2H1M2	UBC core domain-containing protein	CDC34		UBC core domain-containing protein OS=Equus caballus OX=9796 GN=CDC34 PE=3 SV=2 - [A0A3Q2H1M2_HORSE]	12.62	4	4	317	35.676	11.1216	1.00766	1.03359	1.00939	1.00159	1.01146	0.913855	Quantified
A0A3Q2HM58	Leucyl-tRNA synthetase	LARS1		Leucyl-tRNA synthetase OS=Equus caballus OX=9796 GN=LARS1 PE=3 SV=1 - [A0A3Q2HM58_HORSE]	2.88	4	4	1113	127.426	7.34229	1.21992	0.994927	0.85771	1.00802	1.00504	0.910939	Quantified
A2Q126	Fibromodulin	FMOD		Fibromodulin OS=Equus caballus OX=9796 GN=FMOD PE=2 SV=1 - [A2Q126_HORSE]	7.98	3	3	376	43.0075	6.18896	0.954787	1.16906	0.861112	0.905523	0.982041	1.12855	Quantified
F6WG72	Penta-EF-hand domain containing 1	PEF1		Penta-EF-hand domain containing 1 OS=Equus caballus OX=9796 GN=PEF1 PE=4 SV=2 - [F6WG72_HORSE]	7.61	2	2	289	30.5575	6.75635	1.06344	1.06957	1.07396	0.911218	0.997914	0.9137	Quantified
A0A5F5PGM0	Non-specific serine/threonine protein kinase	MAPKAPK2		Non-specific serine/threonine protein kinase OS=Equus caballus OX=9796 GN=MAPKAPK2 PE=4 SV=1 - [A0A5F5PGM0_HORSE]	12.4	2	5	371	42.3914	8.104	1.07541	1.00484	0.916925	0.940076	1.08794	0.971763	Quantified
A0A5F5PT61	Musashi RNA binding protein 2	MSI2		Musashi RNA binding protein 2 OS=Equus caballus OX=9796 GN=MSI2 PE=3 SV=1 - [A0A5F5PT61_HORSE]	3.19	1	1	251	28.4161	8.49951	0.961818	1.00606	1.0667	1.02088	0.987691	1.00675	Quantified
K9KBF9	Non-specific lipid-transfer protein (Fragment)			Non-specific lipid-transfer protein (Fragment) OS=Equus caballus OX=9796 PE=2 SV=1 - [K9KBF9_HORSE]	6.55	1	1	290	31.0418	7.6792	0.909466	0.921475	0.959422	1.10723	0.990588	1.16026	Quantified
A0A3Q2HTJ9	Endoplasmic reticulum junction formation protein lunapark	LNPK		Endoplasmic reticulum junction formation protein lunapark OS=Equus caballus OX=9796 GN=LNPK PE=3 SV=1 - [A0A3Q2HTJ9_HORSE]	11.02	4	4	381	42.6233	9.34912	1.1096	0.929728	1.01005	0.91976	1.047	0.958578	Quantified
A0A3Q2KL05	Ig-like domain-containing protein			Ig-like domain-containing protein OS=Equus caballus OX=9796 PE=4 SV=1 - [A0A3Q2KL05_HORSE]	10.19	1	1	108	11.4986	7.76709	0.510162	2.23243	1.58671	0.958687	0.469327	0.403589	Quantified
A0A3Q2GU90	Extended synaptotagmin 2	ESYT2		Extended synaptotagmin 2 OS=Equus caballus OX=9796 GN=ESYT2 PE=3 SV=1 - [A0A3Q2GU90_HORSE]	3.68	3	3	842	94.0555	8.68994	1.01821	0.935677	0.977131	0.973298	1.07571	1.02536	Quantified
F6RDH9	Translocase of inner mitochondrial membrane 10	TIMM10		Translocase of inner mitochondrial membrane 10 OS=Equus caballus OX=9796 GN=TIMM10 PE=4 SV=1 - [F6RDH9_HORSE]	16.67	2	2	90	10.3259	6.29053	0.970823	1.08258	1.0195	1.01315	0.989011	0.853411	Quantified
A0A5F5PRU9	Mitogen-activated protein kinase kinase 4	MAP2K4		Mitogen-activated protein kinase kinase 4 OS=Equus caballus OX=9796 GN=MAP2K4 PE=3 SV=1 - [A0A5F5PRU9_HORSE]	7.32	3	3	410	45.557	8.03076	0.973323	0.972184	1.11543	1.08021	0.917762	0.971646	Quantified
A0A3Q2I8K7	Gamma-synuclein	SNCA		Gamma-synuclein OS=Equus caballus OX=9796 GN=SNCA PE=3 SV=2 - [A0A3Q2I8K7_HORSE]	8.04	1	1	112	11.506	6.56592	1.33251	0.973309	0.779635	1.21956	1.0004	0.725803	Quantified
A0A5F5PII3	Eukaryotic translation initiation factor 3 subunit L	EIF3L	FUNCTION: Component of the eukaryotic translation initiation factor 3 (eIF-3) complex, which is required for several steps in the initiation of protein synthesis. The eIF-3 complex associates with the 40S ribosome and facilitates the recruitment of eIF-1, eIF-1A, eIF-2:GTP:methionyl-tRNAi and eIF-5 to form the 43S pre-initiation complex (43S PIC). The eIF-3 complex stimulates mRNA recruitment to …	Eukaryotic translation initiation factor 3 subunit L OS=Equus caballus OX=9796 GN=EIF3L PE=3 SV=1 - [A0A5F5PII3_HORSE]	19.53	8	8	466	55.07	8.93896	1.03959	0.953478	0.968955	0.978825	1.00686	1.01376	Quantified
K9K436	Arp2/3 complex 34 kDa subunit (Fragment)		FUNCTION: Functions as actin-binding component of the Arp2/3 complex which is involved in regulation of actin polymerization and together with an activating nucleation-promoting factor (NPF) mediates the formation of branched actin networks. {ECO:0000256|RuleBase:RU364015}.	Arp2/3 complex 34 kDa subunit (Fragment) OS=Equus caballus OX=9796 PE=2 SV=1 - [K9K436_HORSE]	10.62	3	3	273	31.3439	7.66455	0.994815	1.03457	0.982183	0.932421	0.904189	1.02596	Quantified
F6UHG8	Vacuolar protein sorting-associated protein 28 homolog	VPS28	FUNCTION: Component of the ESCRT-I complex (endosomal sorting complex required for transport I), a regulator of vesicular trafficking process. {ECO:0000256|PIRNR:PIRNR017535}.	Vacuolar protein sorting-associated protein 28 homolog OS=Equus caballus OX=9796 GN=VPS28 PE=3 SV=3 - [F6UHG8_HORSE]	6.33	1	1	221	25.4676	5.5415	1.06629	0.93072	0.984613	1.00267	0.996581	1.06719	Quantified
[truncated: 1,067 more rows]
