# Supplementary material for: Comparative analysis of differentially abundant proteins between high and low intramuscular fat content groups in donkeys
Source: Front Vet Sci. 2022 Jul 27;9:951168. doi: 10.3389/fvets.2022.951168 (PMC9364086; doi:10.3389/fvets.2022.951168)
Supplement: Supplementary file 1 [file Data_Sheet_1.ZIP › Supplementary/Table S3 GO enrichment analysis of DAPs.xlsx]

## Sheet: Sheet1
GO_ID	Term	Category
GO:0032648	regulation of interferon-beta production	Biological Process
GO:0032608	interferon-beta production	Biological Process
GO:0051092	positive regulation of NF-kappaB transcription factor activity	Biological Process
GO:0032479	regulation of type I interferon production	Biological Process
GO:0032606	type I interferon production	Biological Process
GO:0032092	positive regulation of protein binding	Biological Process
GO:0051260	protein homooligomerization	Biological Process
GO:0010638	positive regulation of organelle organization	Biological Process
GO:0051130	positive regulation of cellular component organization	Biological Process
GO:0002218	activation of innate immune response	Biological Process
GO:0051091	positive regulation of DNA-binding transcription factor activity	Biological Process
GO:0045807	positive regulation of endocytosis	Biological Process
GO:0002793	positive regulation of peptide secretion	Biological Process
GO:0051259	protein complex oligomerization	Biological Process
GO:0050714	positive regulation of protein secretion	Biological Process
GO:0031647	regulation of protein stability	Biological Process
GO:0022409	positive regulation of cell-cell adhesion	Biological Process
GO:0051495	positive regulation of cytoskeleton organization	Biological Process
GO:0051090	regulation of DNA-binding transcription factor activity	Biological Process
GO:0051047	positive regulation of secretion	Biological Process
GO:1903532	positive regulation of secretion by cell	Biological Process
GO:0045089	positive regulation of innate immune response	Biological Process
GO:0051099	positive regulation of binding	Biological Process
GO:0044351	macropinocytosis	Biological Process
GO:0002583	regulation of antigen processing and presentation of peptide antigen	Biological Process
GO:0030488	tRNA methylation	Biological Process
GO:0032226	positive regulation of synaptic transmission, dopaminergic	Biological Process
GO:0044331	cell-cell adhesion mediated by cadherin	Biological Process
GO:0051580	regulation of neurotransmitter uptake	Biological Process
GO:0006850	mitochondrial pyruvate transmembrane transport	Biological Process
GO:0072608	interleukin-10 secretion	Biological Process
GO:0010825	positive regulation of centrosome duplication	Biological Process
GO:2000047	regulation of cell-cell adhesion mediated by cadherin	Biological Process
GO:0007194	negative regulation of adenylate cyclase activity	Biological Process
GO:0002579	positive regulation of antigen processing and presentation	Biological Process
GO:1901475	pyruvate transmembrane transport	Biological Process
GO:0048706	embryonic skeletal system development	Biological Process
GO:2000049	positive regulation of cell-cell adhesion mediated by cadherin	Biological Process
GO:0002495	antigen processing and presentation of peptide antigen via MHC class II	Biological Process
GO:0002585	positive regulation of antigen processing and presentation of peptide antigen	Biological Process
GO:0032528	microvillus organization	Biological Process
GO:0045724	positive regulation of cilium assembly	Biological Process
GO:0031280	negative regulation of cyclase activity	Biological Process
GO:0002504	antigen processing and presentation of peptide or polysaccharide antigen via MHC class II	Biological Process
GO:2001181	positive regulation of interleukin-10 secretion	Biological Process
GO:0045494	photoreceptor cell maintenance	Biological Process
GO:0033227	dsRNA transport	Biological Process
GO:0001895	retina homeostasis	Biological Process
GO:0001773	myeloid dendritic cell activation	Biological Process
GO:0006376	mRNA splice site selection	Biological Process
GO:2000484	positive regulation of interleukin-8 secretion	Biological Process
GO:0002277	myeloid dendritic cell activation involved in immune response	Biological Process
GO:0002577	regulation of antigen processing and presentation	Biological Process
GO:0002586	regulation of antigen processing and presentation of peptide antigen via MHC class II	Biological Process
GO:0050718	positive regulation of interleukin-1 beta secretion	Biological Process
GO:0061732	mitochondrial acetyl-CoA biosynthetic process from pyruvate	Biological Process
GO:0002580	regulation of antigen processing and presentation of peptide or polysaccharide antigen via MHC class II	Biological Process
GO:0006848	pyruvate transport	Biological Process
GO:0050716	positive regulation of interleukin-1 secretion	Biological Process
GO:0048496	maintenance of animal organ identity	Biological Process
GO:0002588	positive regulation of antigen processing and presentation of peptide antigen via MHC class II	Biological Process
GO:1903044	protein localization to membrane raft	Biological Process
GO:0032225	regulation of synaptic transmission, dopaminergic	Biological Process
GO:0002090	regulation of receptor internalization	Biological Process
GO:2001179	regulation of interleukin-10 secretion	Biological Process
GO:0002582	positive regulation of antigen processing and presentation of peptide or polysaccharide antigen via MHC class II	Biological Process
GO:0007266	Rho protein signal transduction	Biological Process
GO:0043393	regulation of protein binding	Biological Process
GO:0031349	positive regulation of defense response	Biological Process
GO:0022407	regulation of cell-cell adhesion	Biological Process
GO:0002791	regulation of peptide secretion	Biological Process
GO:0030100	regulation of endocytosis	Biological Process
GO:0050708	regulation of protein secretion	Biological Process
GO:0001819	positive regulation of cytokine production	Biological Process
GO:0044089	positive regulation of cellular component biogenesis	Biological Process
GO:0045088	regulation of innate immune response	Biological Process
GO:0032956	regulation of actin cytoskeleton organization	Biological Process
GO:1901863	positive regulation of muscle tissue development	Biological Process
GO:0001963	synaptic transmission, dopaminergic	Biological Process
GO:0032732	positive regulation of interleukin-1 production	Biological Process
GO:0032733	positive regulation of interleukin-10 production	Biological Process
GO:0048643	positive regulation of skeletal muscle tissue development	Biological Process
GO:2000778	positive regulation of interleukin-6 secretion	Biological Process
GO:1900016	negative regulation of cytokine production involved in inflammatory response	Biological Process
GO:0032731	positive regulation of interleukin-1 beta production	Biological Process
GO:2000482	regulation of interleukin-8 secretion	Biological Process
GO:0045844	positive regulation of striated muscle tissue development	Biological Process
GO:0051350	negative regulation of lyase activity	Biological Process
GO:0032755	positive regulation of interleukin-6 production	Biological Process
GO:0022617	extracellular matrix disassembly	Biological Process
GO:0045162	clustering of voltage-gated sodium channels	Biological Process
GO:0090195	chemokine secretion	Biological Process
GO:0034123	positive regulation of toll-like receptor signaling pathway	Biological Process
GO:0072604	interleukin-6 secretion	Biological Process
GO:0048636	positive regulation of muscle organ development	Biological Process
GO:0071347	cellular response to interleukin-1	Biological Process
GO:0002230	positive regulation of defense response to virus by host	Biological Process
GO:0035437	maintenance of protein localization in endoplasmic reticulum	Biological Process
GO:0060355	positive regulation of cell adhesion molecule production	Biological Process
GO:0090197	positive regulation of chemokine secretion	Biological Process
GO:0097202	activation of cysteine-type endopeptidase activity	Biological Process
GO:1902017	regulation of cilium assembly	Biological Process
GO:0042104	positive regulation of activated T cell proliferation	Biological Process
GO:0032688	negative regulation of interferon-beta production	Biological Process
GO:0032729	positive regulation of interferon-gamma production	Biological Process
GO:0034141	positive regulation of toll-like receptor 3 signaling pathway	Biological Process
GO:0072606	interleukin-8 secretion	Biological Process
GO:0090196	regulation of chemokine secretion	Biological Process
GO:0034116	positive regulation of heterotypic cell-cell adhesion	Biological Process
GO:0051222	positive regulation of protein transport	Biological Process
GO:0016070	RNA metabolic process	Biological Process
GO:0032970	regulation of actin filament-based process	Biological Process
GO:0051050	positive regulation of transport	Biological Process
GO:0051098	regulation of binding	Biological Process
GO:0065008	regulation of biological quality	Biological Process
GO:0016043	cellular component organization	Biological Process
GO:0006355	regulation of transcription, DNA-templated	Biological Process
GO:2001141	regulation of RNA biosynthetic process	Biological Process
GO:1903506	regulation of nucleic acid-templated transcription	Biological Process
GO:0120036	plasma membrane bounded cell projection organization	Biological Process
GO:0002790	peptide secretion	Biological Process
GO:0001817	regulation of cytokine production	Biological Process
GO:0009306	protein secretion	Biological Process
GO:0034645	cellular macromolecule biosynthetic process	Biological Process
GO:0048259	regulation of receptor-mediated endocytosis	Biological Process
GO:0046607	positive regulation of centrosome cycle	Biological Process
GO:0045161	neuronal ion channel clustering	Biological Process
GO:0034139	regulation of toll-like receptor 3 signaling pathway	Biological Process
GO:0050702	interleukin-1 beta secretion	Biological Process
GO:0060353	regulation of cell adhesion molecule production	Biological Process
GO:0050829	defense response to Gram-negative bacterium	Biological Process
GO:0051014	actin filament severing	Biological Process
GO:0006907	pinocytosis	Biological Process
GO:1901739	regulation of myoblast fusion	Biological Process
GO:1901741	positive regulation of myoblast fusion	Biological Process
GO:0032609	interferon-gamma production	Biological Process
GO:0070528	protein kinase C signaling	Biological Process
GO:0032653	regulation of interleukin-10 production	Biological Process
GO:0006400	tRNA modification	Biological Process
GO:0050706	regulation of interleukin-1 beta secretion	Biological Process
GO:0002274	myeloid leukocyte activation	Biological Process
GO:0034138	toll-like receptor 3 signaling pathway	Biological Process
GO:0050704	regulation of interleukin-1 secretion	Biological Process
GO:0010803	regulation of tumor necrosis factor-mediated signaling pathway	Biological Process
GO:0032649	regulation of interferon-gamma production	Biological Process
GO:0060352	cell adhesion molecule production	Biological Process
GO:0090200	positive regulation of release of cytochrome c from mitochondria	Biological Process
GO:0032728	positive regulation of interferon-beta production	Biological Process
GO:1900015	regulation of cytokine production involved in inflammatory response	Biological Process
GO:0035774	positive regulation of insulin secretion involved in cellular response to glucose stimulus	Biological Process
GO:0002534	cytokine production involved in inflammatory response	Biological Process
GO:0050798	activated T cell proliferation	Biological Process
GO:1902117	positive regulation of organelle assembly	Biological Process
GO:0032613	interleukin-10 production	Biological Process
GO:0006086	acetyl-CoA biosynthetic process from pyruvate	Biological Process
GO:0002275	myeloid cell activation involved in immune response	Biological Process
GO:0032481	positive regulation of type I interferon production	Biological Process
GO:0050691	regulation of defense response to virus by host	Biological Process
GO:0001504	neurotransmitter uptake	Biological Process
GO:0001510	RNA methylation	Biological Process
GO:0046006	regulation of activated T cell proliferation	Biological Process
GO:0042551	neuron maturation	Biological Process
GO:0032480	negative regulation of type I interferon production	Biological Process
GO:0070555	response to interleukin-1	Biological Process
GO:0000245	spliceosomal complex assembly	Biological Process
GO:0045785	positive regulation of cell adhesion	Biological Process
GO:1904951	positive regulation of establishment of protein localization	Biological Process
GO:0050821	protein stabilization	Biological Process
GO:0006351	transcription, DNA-templated	Biological Process
GO:0010467	gene expression	Biological Process
GO:0030030	cell projection organization	Biological Process
GO:0097659	nucleic acid-templated transcription	Biological Process
GO:0032774	RNA biosynthetic process	Biological Process
GO:0009059	macromolecule biosynthetic process	Biological Process
GO:1903530	regulation of secretion by cell	Biological Process
GO:0001816	cytokine production	Biological Process
GO:0048522	positive regulation of cellular process	Biological Process
GO:0071840	cellular component organization or biogenesis	Biological Process
GO:0030036	actin cytoskeleton organization	Biological Process
GO:0033043	regulation of organelle organization	Biological Process
GO:0051046	regulation of secretion	Biological Process
GO:0090304	nucleic acid metabolic process	Biological Process
GO:0098609	cell-cell adhesion	Biological Process
GO:0002253	activation of immune response	Biological Process
GO:0007605	sensory perception of sound	Biological Process
GO:1905039	carboxylic acid transmembrane transport	Biological Process
GO:0034113	heterotypic cell-cell adhesion	Biological Process
GO:0002224	toll-like receptor signaling pathway	Biological Process
GO:0002532	production of molecular mediator involved in inflammatory response	Biological Process
GO:0051588	regulation of neurotransmitter transport	Biological Process
GO:1903825	organic acid transmembrane transport	Biological Process
GO:0006919	activation of cysteine-type endopeptidase activity involved in apoptotic process	Biological Process
GO:0090199	regulation of release of cytochrome c from mitochondria	Biological Process
GO:0048641	regulation of skeletal muscle tissue development	Biological Process
GO:0051298	centrosome duplication	Biological Process
GO:0034121	regulation of toll-like receptor signaling pathway	Biological Process
GO:2000406	positive regulation of T cell migration	Biological Process
GO:0032874	positive regulation of stress-activated MAPK cascade	Biological Process
GO:0060143	positive regulation of syncytium formation by plasma membrane fusion	Biological Process
GO:0070304	positive regulation of stress-activated protein kinase signaling cascade	Biological Process
GO:0042102	positive regulation of T cell proliferation	Biological Process
GO:0032024	positive regulation of insulin secretion	Biological Process
GO:0031279	regulation of cyclase activity	Biological Process
GO:2000403	positive regulation of lymphocyte migration	Biological Process
GO:0006939	smooth muscle contraction	Biological Process
GO:0032675	regulation of interleukin-6 production	Biological Process
GO:0048469	cell maturation	Biological Process
GO:0046330	positive regulation of JNK cascade	Biological Process
GO:0042771	intrinsic apoptotic signaling pathway in response to DNA damage by p53 class mediator	Biological Process
GO:0032635	interleukin-6 production	Biological Process
GO:0050701	interleukin-1 secretion	Biological Process
GO:1903557	positive regulation of tumor necrosis factor superfamily cytokine production	Biological Process
GO:0032088	negative regulation of NF-kappaB transcription factor activity	Biological Process
GO:0043330	response to exogenous dsRNA	Biological Process
GO:0032760	positive regulation of tumor necrosis factor production	Biological Process
GO:0010824	regulation of centrosome duplication	Biological Process
GO:0060142	regulation of syncytium formation by plasma membrane fusion	Biological Process
GO:0045761	regulation of adenylate cyclase activity	Biological Process
GO:0043433	negative regulation of DNA-binding transcription factor activity	Biological Process
GO:0050766	positive regulation of phagocytosis	Biological Process
GO:0034114	regulation of heterotypic cell-cell adhesion	Biological Process
GO:0050953	sensory perception of light stimulus	Biological Process
GO:0032722	positive regulation of chemokine production	Biological Process
GO:0061178	regulation of insulin secretion involved in cellular response to glucose stimulus	Biological Process
GO:0071360	cellular response to exogenous dsRNA	Biological Process
GO:1902905	positive regulation of supramolecular fiber organization	Biological Process
GO:0030029	actin filament-based process	Biological Process
GO:0005685	U1 snRNP	Cellular Component
GO:0043527	tRNA methyltransferase complex	Cellular Component
GO:0061702	inflammasome complex	Cellular Component
GO:0033269	internode region of axon	Cellular Component
GO:0072558	NLRP1 inflammasome complex	Cellular Component
GO:0001931	uropod	Cellular Component
GO:0097169	AIM2 inflammasome complex	Cellular Component
GO:0098691	dopaminergic synapse	Cellular Component
GO:0031515	tRNA (m1A) methyltransferase complex	Cellular Component
GO:0043218	compact myelin	Cellular Component
GO:0072559	NLRP3 inflammasome complex	Cellular Component
GO:0008385	IkappaB kinase complex	Cellular Component
GO:0031254	cell trailing edge	Cellular Component
GO:0005801	cis-Golgi network	Cellular Component
GO:0009986	cell surface	Cellular Component
GO:0036064	ciliary basal body	Cellular Component
GO:0017119	Golgi transport complex	Cellular Component
GO:1902554	serine/threonine protein kinase complex	Cellular Component
GO:0016600	flotillin complex	Cellular Component
GO:1902911	protein kinase complex	Cellular Component
GO:0005579	membrane attack complex	Cellular Component
GO:0099023	tethering complex	Cellular Component
GO:0022625	cytosolic large ribosomal subunit	Cellular Component
GO:0046930	pore complex	Cellular Component
GO:0061695	transferase complex, transferring phosphorus-containing groups	Cellular Component
GO:0034451	centriolar satellite	Cellular Component
GO:0044431	Golgi apparatus part	Cellular Component
GO:0032090	Pyrin domain binding	Molecular Function
GO:0005138	interleukin-6 receptor binding	Molecular Function
GO:0070700	BMP receptor binding	Molecular Function
GO:0070696	transmembrane receptor protein serine/threonine kinase binding	Molecular Function
GO:0008174	mRNA methyltransferase activity	Molecular Function
GO:0097153	cysteine-type endopeptidase activity involved in apoptotic process	Molecular Function
GO:0016426	tRNA (adenine) methyltransferase activity	Molecular Function
GO:0061953	mRNA (adenine-N1-)-methyltransferase activity	Molecular Function
GO:0033612	receptor serine/threonine kinase binding	Molecular Function
GO:0008484	sulfuric ester hydrolase activity	Molecular Function
GO:0017024	myosin I binding	Molecular Function
GO:0086080	protein binding involved in heterotypic cell-cell adhesion	Molecular Function
GO:0043890	N-acetylgalactosamine-6-sulfatase activity	Molecular Function
GO:0008175	tRNA methyltransferase activity	Molecular Function
GO:0016429	tRNA (adenine-N1-)-methyltransferase activity	Molecular Function
GO:0019911	structural constituent of myelin sheath	Molecular Function
GO:0050833	pyruvate transmembrane transporter activity	Molecular Function
GO:0002020	protease binding	Molecular Function
GO:0004672	protein kinase activity	Molecular Function
GO:0070851	growth factor receptor binding	Molecular Function
GO:0008173	RNA methyltransferase activity	Molecular Function
GO:0016773	phosphotransferase activity, alcohol group as acceptor	Molecular Function
GO:0008028	monocarboxylic acid transmembrane transporter activity	Molecular Function
GO:0098632	cell-cell adhesion mediator activity	Molecular Function
