# Supplementary material for: Comparative analysis of differentially abundant proteins between high and low intramuscular fat content groups in donkeys
Source: Front Vet Sci. 2022 Jul 27;9:951168. doi: 10.3389/fvets.2022.951168 (PMC9364086; doi:10.3389/fvets.2022.951168)
Supplement: Supplementary file 1 [file Data_Sheet_1.ZIP › Supplementary/Table S2 Information on differentially abundant proteins.xlsx]

## Sheet: Sheet1
Accession	Protein Name	Gene Name	H/L	p value
A0A3Q2HCX5	Mitogen-activated protein kinase kinase kinase kinase 4	MAP4K4	2.0141	0.0342332
A0A5F5PRP7	PDZ and LIM domain 3	PDLIM3	1.72323	0.0368012
F6YYZ0	Adhesion G protein-coupled receptor V1	ADGRV1	1.41935	0.00835526
A0A3Q2KTQ9	Actin, cytoplasmic 1	ACTB	1.38905	0.0321906
K9KFH7	Protein kinase C theta type-like protein (Fragment)		1.36172	0.0304312
F6ZFT8	Histone H2A	H2AJ	1.33278	0.0327589
F6Z0M9	Flotillin	FLOT1	1.27209	0.0166319
A0A3Q2HQ37	Tropomyosin 1	TPM1	1.2704	0.0435612
A0A3Q2HLH1	Ubiquitin protein ligase E3 component n-recognin 4	UBR4	1.25725	0.020018
F6RVB1	tRNA (adenine(58)-N(1))-methyltransferase catalytic subunit TRMT61A	TRMT61A	1.2376	0.0194977
K9KDH0	Actin-depolymerizing factor (Fragment)		1.23494	0.0469923
A0A5F5PKF0	Protein arginine methyltransferase 3	PRMT3	1.22356	0.0275814
F6UFT2	Complement component C9	C9	1.20396	0.0116004
F7BVJ7	Uncharacterized protein	RPL32	0.832928	0.00705673
K9KBC7	Putative RNA-binding protein Luc7-like 2-like protein (Fragment)		0.829282	0.0131791
F7D5R9	Mitochondrial pyruvate carrier	MPC2	0.825254	0.00363141
P83487	Myelin basic protein	MBP	0.824704	0.0108057
F6ZXR5	Four and a half LIM domains 3	FHL3	0.798724	0.0267118
A0A5F5PIK5	Phospholysine phosphohistidine inorganic pyrophosphate phosphatase	LHPP	0.777941	0.00360384
F6ZYT5	Transmembrane anterior posterior transformation 1	TAPT1	0.772144	0.0071311
A0A5F5Q373	Junctional adhesion molecule 1	F11R	0.759965	0.0124677
F7B3L3	60S ribosomal protein L27a	RPL27A	0.755865	0.0114805
F7DXN3	Gliomedin	GLDN	0.753291	0.0270241
F6RLH2	PYD and CARD domain containing	PYCARD	0.746244	0.0158509
F6QWN5	Component of oligomeric Golgi complex 3	COG3	0.73891	0.0388341
F6VNX8	Cilia and flagella associated protein 251	CFAP251	0.727144	0.0179437
A0A3Q2L4B8	Uncharacterized protein	SPAG8	0.655129	0.013876
A0A3Q2HBW7	Uncharacterized protein		0.642084	0.00132563
A0A3Q2HVJ7	Chondroitinsulfatase	GALNS	0.614722	0.0216382
A0A3Q2L672	Rho-associated protein kinase 2	ROCK2	0.608273	0.0377693
